# Supplementary material for: One in seven pathogenic variants can be challenging to detect by NGS: an analysis of 450,000 patients with implications for clinical sensitivity and genetic test implementation
Source: Genet Med. 2021 May 18;23(9):1673–80. doi: 10.1038/s41436-021-01187-w (PMC8460443; doi:10.1038/s41436-021-01187-w)
Supplement: Supplementary file 2 — Supplementary Figures [file 41436_2021_1187_MOESM2_ESM.xlsx]

## Sheet: Table S1
Table S1. Pilot study variants and results						Workflow
N	Type	Category	Gene	Variant	Alternate name	1A	1B	2	3	4	5	6	7A	7B	8	-	Length (bp)	Attributes	Notes
1	BG	SNV	BRCA2	NM_000059.3:c.3396A>G		Yes	Yes	Yes	Yes	Yes	Yes	Yes	Yes	Yes	Yes		-	SNV in base genome
2	BG	SNV	BRCA2	NM_000059.3:c.4563A>G		Yes	Yes	Yes	Yes	Yes	Yes	Yes	Yes	Yes	Yes		-	SNV in base genome
3	BG	SNV	BRCA2	NM_000059.3:c.5744C>T		Yes	Yes	Yes	Yes	Yes	Yes	Yes	Yes	Yes	Yes		-	SNV in base genome
4	BG	SNV	BRCA2	NM_000059.3:c.6513G>C		Yes	Yes	Yes	Yes	Yes	Yes	Yes	Yes	Yes	Yes		-	SNV in base genome
5	BG	SNV	BRCA2	NM_000059.3:c.7242A>G		Yes	Yes	Yes	Yes	Yes	Yes	Yes	Yes	Yes	Yes		-	SNV in base genome
6	BG	SNV	BRCA2	NM_000059.3:c.7806-14T>C		Yes	Yes	Yes	Not tested	Yes	Not tested	Yes	Not tested	Yes	Yes		-	SNV in base genome
7	BG	SNV	MLH1	NM_000249.3:c.655A>G		Yes	Yes	Yes	Yes	Yes	Yes	Yes	Yes	Yes	Not tested		-	SNV in base genome
8	BG	SNV	MSH2	NM_000251.2:c.211+9C>G		Yes	Yes	Yes	Yes	Yes	Not tested	Yes	Not tested	Yes	Yes		-	SNV in base genome
9	BG	SNV	MSH2	NM_000251.2:c.2006-6T>C		Yes	Yes	Yes	Yes	Yes	Yes	Yes	Not tested	Yes	Yes		-	SNV in base genome
10	BG	SNV	MSH6	NM_000179.2:c.116G>A		Yes	Yes	Yes	Yes	Yes	yes	Yes	Yes	Yes	Not tested		-	SNV in base genome
11	BG	SNV	PMS2	NM_000535.5:c.1408C>T		Yes	Yes	Yes	Not tested	Yes	Yes	Yes	Yes	Yes	Not tested		-	SNV in base genome
12	BG	SNV	PMS2	NM_000535.5:c.705+17A>G		Yes	Yes	Yes	Not tested	Yes	Not tested	Yes	Not tested	Yes	Not tested		-	SNV in base genome
13	BG	SNV	PMS2	NM_000535.5:c.780C>G		Yes	Yes	Yes	Not tested	Yes	Yes	Yes	Yes	Yes	Not tested		-	SNV in base genome
14	BG	SNV	BRCA2	NM_000059.4:c.7397T>C	NM_000059.3:c.7397C=	Yes	Yes	Yes	Different	Yes	Different	Yes	Yes	Yes	Yes		-	Genome/transcript references differ in NM_000059.3 but not NM_000059.4; SNV in base genome
15	Synthetic	SNV	BRCA1	NM_007294.3:c.3113A>G		Yes	Yes	Yes	Yes	Yes	Yes	Yes	Yes	Yes	Yes		-	SNV near indel (19 bp)
17	Synthetic	SmallIndel	BRCA1	NM_007294.3:c.3756_3759del		Yes	Yes	Yes	Yes	Yes	Yes	Yes	Yes	Yes	Yes		4	Short indel
18	Synthetic	SmallIndel	MSH6	NM_000179.2:c.3163dup		Yes	Yes	Yes	Yes	Yes	Yes	Yes	Yes	Yes	Not tested		1	Short indel
19	Synthetic	SmallIndel	BRCA1	NM_007294.3:c.5266dup		Yes	Yes	Yes	Yes	Yes	Yes	Yes	Yes	Yes	Yes		1	Short indel
20	Synthetic	SmallIndel	BRCA1	NM_007294.3:c.68_69delAG		Yes	Yes	Yes	Yes	Yes	Yes	Yes	Yes	Yes	Yes		2	Short Indel
21	Synthetic	SmallIndel	MLH1	NM_000249.3:c.1852_1854del		Yes	Yes	Yes	Yes	Yes	Yes	Yes	Yes	Yes	Not tested		3	Short Indel; STR (AAG x 3)
22	Synthetic	SmallIndel	PMS2	NM_000535.5:c.861_864del		Yes	Yes	Yes	Not tested	Yes	Yes	Yes	Yes	Yes	Not tested		4	Short Indel; STR (ACAG x 3)
23	Synthetic	SmallIndel	MSH6	NM_000179.2:c.2308_2312delinsT		Yes	Yes	Yes	Yes	Different	Different	Yes	Yes	Yes	Not tested		5=>1	Short Indel; Complex call
24	Synthetic	SmallIndel	MSH6	NM_000179.2:c.2641delinsAAAA		Yes	Yes	Yes	Yes	Different	Different	Different	Yes	Different	Not tested		1=>4	Short Indel; Complex call
25	Synthetic	SmallIndel	BRCA1	NM_007294.3:c.2834_2836delinsC		Yes	Yes	Yes	Yes	Different	Yes	Different	Different	No (I)	Different		3=>1	Short Indel; Complex call	Workflow 7B reported GATAC->GAC/GAG, so extra indel called even though REF is supported by more reads
26	Synthetic	SmallIndel	BRCA1	NM_007294.3:c.3084_3094del		Yes	Yes	Yes	Yes	Yes	Yes	Yes	No	Yes	Yes		11	Mid-sized indel
27	Synthetic	SmallIndel	BRCA1	NM_007294.3:c.3481_3491del		Yes	Yes	Yes	Yes	Yes	Yes	Yes	No	Yes	No		11	Mid-sized indel	Workflow 8 primer site near variant, leaving few bases to align on one side
29	Synthetic	LargeIndel	MLH1	NM_000249.3:c.232_243delinsATGTAAGG		Yes	Yes	Yes	Yes	Different	Different	Different	No	Yes	Not tested		12=>8	Long Indel; Complex call
30	Synthetic	LargeIndel	MSH6	NM_000179.2:c.2056_2060delinsCTTCTACCTCAAAAA		Yes	Yes	Yes	Yes	Different	Different	Yes	No	Yes	Not tested		5=>15	Long Indel; Complex call
31	Synthetic	LargeIndel	MSH2	NM_000251.2:c.1662-12_1677del	NC_000002.11:g.47698092_47698119del	Yes	Yes	Yes	No (A)	Yes	Yes	Yes	Not tested	Yes	No		28	Long Indel	Workflow 3 reported artifactual c.1677A>T heterozygous SNV at this site, which was filtered; Workflow 8 primer site overlaps variant
32	Synthetic	LargeIndel	CDKN2A	NM_000077.4:c.9_32dup		Yes	Yes	Yes	Not tested	Yes	Yes	Yes	No	No	No		24	Long Indel; Tandem repeat (24 bp x 2); High GC (80%)	Workflow 8 primer site near variant, leaving few bases to align on one side
34	Synthetic	LowComplexity	BRCA2	NM_000059.3:c.1310_1313del		Yes	Yes	Yes	Yes	Yes	Yes	Yes	Different	Yes	Different		4	Short Indel (4 bp); STR (AAGA x 3)
35	Synthetic	LowComplexity	BRCA1	NM_007294.3:c.5177_5180del		Yes	Yes	Yes	Yes	Yes	Yes	Yes	Yes	Yes	Yes		4	Short indel (4 bp); STR (T/GAAA x 3)
36	Synthetic	LowComplexity	BRCA2	NM_000059.3:c.1813dup		Yes	Yes	Yes	Yes	Yes	Yes	Yes	Different	Yes	No		1	Homopolymer (8 bp)	Workflow 8 homopolymer issue
37	Synthetic	LowComplexity	MSH2	NM_000251.2:c.942+3A>T	NC_000002.11:g.47641560A>T	Yes	Yes	Yes	Yes	No	Yes	No	Not tested	No	No		-	SNV neighboring a homopolymer (25 bp)
39	Synthetic	Complex	BRCA2	NM_000059.3:c.8975_9100del		Yes	Yes	Yes	No	No	No (A)	Yes	No	Yes	No		126	Very Long Indel	Workflow 5 reported two artifactual variants: c.8974_8975insAGTATCAACAA and c.9098_9099insGAGTATTTGGCG; Workflow 8 primer site removed by variant
40	Synthetic	Complex	BRCA2	NM_000059.3:c.9342_9343insALU		Yes	Yes	Yes	No	No	No (A)	No	No	No	No		343	Very Long Indel	Workflow 5 reported two artifactual variants:c.9322_9323delGA and c.9327_9328insCGCCCGGCC; Workflow 8 cannot amplify variant alleles due to size
42	Synthetic	Segdup	PMS2	NM_000535.5:c.2243_2246del		Yes	Yes	Yes	Not tested	Yes	Yes	Yes	Yes	Yes	Not tested		4	Segdup; Short Indel
43	BG	Segdup (BG)	PMS2	NM_000535.5:c.2253T>C		Yes	Yes	Yes	Not tested	No	No	No	No	No	Not tested		-	Segdup; SNV near indel (7 bp); SNV in base genome; Low expected allele fraction (17%)
44	Synthetic	Segdup	PMS2	NM_000535.5:c.2444C>G		Yes	Yes	Yes	Not tested	Yes	Yes	Yes	Yes	Yes	Not tested		-	Segdup
	BG= Background Genome					Yes	Variant was detected
						Different	Variant was detected but was reported in a different, non-canonical form compatible with the actual variant present
	Bold= Technically Challenging Variants (per Figure 1 criteria)					Not tested	Variant outside of the target regions tested by this NGS workflow
						No	Variant was not detected/reported
						No (A)	Variant was not detected/reported although different artifactual variant(s) were reported
						No (I)	Variant was detected but was reported in a form incompatible with the actual variant present. Confirmatory assays (not used in this study) possibly would have resolved this

## Sheet: Table S3
Table S3. Pilot study synthetic plasmid breakpoints
Plasmid	Fragment	Chromosome	Start Position	End Position	Length
1	1	3	37041970	37042981	1012
1	2	3	37088623	37089627	1005
1	3	2	47641060	47642060	1001
1	4	2	47697591	47698620	1030
1	5	2	48026678	48028785	2122
1	6	7	6034703	6035708	1006
1	7	7	6016719	6018760	2042
2	1	17	41275544	41276547	1004
2	2	17	41243296	41245214	1919
2	3	17	41214867	41215871	1005
2	4	17	41208580	41209580	1002
2	5	13	32906416	32907928	1514
2	6	13	32953407	32954534	1002
2	7	13	32968396	32969396	1343
2	8	9	21974294	21975342	1073
Split read signals will occur at these sites where the synthetic human DNA joins with the plasmid backbone
Also within these regions, read-depth may be elevated resulting in a copy number signal

## Sheet: Table S5
Table S5. Reference specimens used in the sensitivity study.
ID	Source	Gene	Variant(s)
NA07499	Coriell/NIGMS	APC	NM_000038.5:c.4612_4613del
NA07500	Coriell/NIGMS	APC	NM_000038.5:c.4612_4613del
NA07501	Coriell/NIGMS	APC	NM_000038.5:c.4612_4613del
NA07510	Coriell/NIGMS	APC	NM_000038.5:c.4612_4613del
NA07511	Coriell/NIGMS	APC	NM_000038.5:c.4612_4613del
NA07512	Coriell/NIGMS	APC	NM_000038.5:c.4612_4613del
NA07516	Coriell/NIGMS	APC	NM_000038.5:c.4612_4613del
NA07517	Coriell/NIGMS	APC	NM_000038.5:c.4612_4613del
NA11410	Coriell/NIGMS	APC	NM_000038.5:c.3149del
NA13705	Coriell/NIGMS	BRCA1	NM_007294.3:c.3756_3759del
NA13707	Coriell/NIGMS	BRCA1	NM_007294.3:c.1175_1214del
NA13709	Coriell/NIGMS	BRCA1	NM_007294.3:c.2071del
NA13714	Coriell/NIGMS	BRCA1	NM_007294.3:c.5319dup
NA13715	Coriell/NIGMS	BRCA1	NM_007294.3:c.5266dup
NA14090	Coriell/NIGMS	BRCA1	NM_007294.3:c.68_69del
NA14091	Coriell/NIGMS	BRCA1	NM_007294.3:c.5266dup
NA14093	Coriell/NIGMS	BRCA1	NM_007294.3:c.1204del
NA14094	Coriell/NIGMS	BRCA1	NM_007294.3:c.1175_1214del
NA14095	Coriell/NIGMS	BRCA1	NM_007294.3:c.5137del
NA14096	Coriell/NIGMS	BRCA1	NM_007294.3:c.3481_3491del
NA14634	Coriell/NIGMS	BRCA1	NM_007294.3:c.4065_4068del
NA14636	Coriell/NIGMS	BRCA1	NM_007294.3:c.5558dup
NA14684	Coriell/NIGMS	BRCA1	NM_007294.3:c.798_799del
NA17509	Coriell/NIGMS	BRCA1	NM_007294.3:c.81-2del
NA14170	Coriell/NIGMS	BRCA2	NM_000059.3:c.5946del
NA14622	Coriell/NIGMS	BRCA2	NM_000059.3:c.6275_6276del
NA14624	Coriell/NIGMS	BRCA2	NM_000059.3:c.5722_5723del
NA14639	Coriell/NIGMS	BRCA2	NM_000059.3:c.6198_6199del
NA14788	Coriell/NIGMS	BRCA2	NM_000059.3:c.755_758del
GM16534	Coriell/NIGMS	CDKN2A (p16INK4a)	NM_000077.4:c.225_243del
GM16535	Coriell/NIGMS	CDKN2A (p16INK4a)	NM_000077.4:c.9_32dup
NA16533	Coriell/NIGMS	CDKN2A (p16INK4a)	NM_000077.4:c.225_243del
NA11630	Coriell/NIGMS	MEN1	NM_130799.2:c.202_206dup
NA11602	Coriell/NIGMS	NF1	NM_000267.3:c.5010del
GM26075	Coriell/NIGMS	SMAD4	NM_005359.5:c.1187_1202del
NA07414	Coriell/NIGMS	TSC1	NM_000368.4:c.993_994insA
NA07415	Coriell/NIGMS	TSC1	NM_000368.4:c.993_994insA
NA07417	Coriell/NIGMS	TSC1	NM_000368.4:c.993_994insA
NA07418	Coriell/NIGMS	TSC1	NM_000368.4:c.993_994insA
NA07419	Coriell/NIGMS	TSC1	NM_000368.4:c.993_994insA
NA07420	Coriell/NIGMS	TSC1	NM_000368.4:c.993_994insA
NA07421	Coriell/NIGMS	TSC1	NM_000368.4:c.993_994insA
NA04519	Coriell/NIGMS	TSC2	NM_000548.3:c.-106-?_1599+?del
NA04520	Coriell/NIGMS	TSC2	NM_000548.3:c.-106-?_1599+?del
NA08296	Coriell/NIGMS	TSC2	NM_000548.3:c.2468dup
NA08299	Coriell/NIGMS	TSC2	NM_000548.3:c.2468dup
NA08300	Coriell/NIGMS	TSC2	NM_000548.3:c.2468dup
NA09373	Coriell/NIGMS	TSC2	NM_000548.3:c.3693_3696del
NA09376	Coriell/NIGMS	TSC2	NM_000548.3:c.3693_3696del
NA09377	Coriell/NIGMS	TSC2	NM_000548.3:c.3693_3696del
NA09379	Coriell/NIGMS	TSC2	NM_000548.3:c.3693_3696del
NIBSC-1	NIBSC	MLH1	NM_000249.3:c.350C>T
NIBSC-1	NIBSC	MLH1	NM_000249.3:c.1852_1853delinsGC
NIBSC-2	NIBSC	MSH2	NM_000251.2:c.942+3A>T
NIBSC-3	NIBSC	MSH2	del exons 1-6
NIBSC-4	NIBSC	MSH2	del exon 7
NIBSC-5	NIBSC	MSH2	del exons 1-2
NIBSC-6	NIBSC	MSH2	del exon 1
NIBSC-7	NIBSC	MLH1	dup exon 13
NA12878 (HG001)	Coriell/GIAB	Various	Various
NA24385 (HG002)	Coriell/GIAB	Various	Various
NA24149 (HG003)	Coriell/GIAB	Various	Various
NA24143 (HG004)	Coriell/GIAB	Various	Various
NA24631 (HG005)	Coriell/GIAB	Various	Various
NA24694 (HG006)	Coriell/GIAB	Various	Various
NA24695 (HG007)	Coriell/GIAB	Various	Various
Legend: Summary of the reference specimens used in the sensitivity study. Samples were obtained from the National Institutes of General Medical Sciences (NIGMS) repository housed at the Coriell Institute (Camden, NJ) or from the National Institute for Biological Standards and Control (NIBSC; Hertfordshire, UK) catalog number 11/218. The seven Genome in a Bottle (GIAB) specimens are also part of t…

## Sheet: Table S6
Table S6. Custom synthetic variants mixture.
N	Type	Gene	Variant
1	Synthetic	BRCA1	NM_007294.3:c.1961del
2	Synthetic	BRCA2	NM_000059.3:c.1813del
3	Synthetic	BRCA2	NM_000059.3:c.4550_4559del
4	Synthetic	CDKN2A	NM_000077.4:c.233_234del
5	Synthetic	KIT	NM_000222.2:c.1669_1683del
6	Synthetic	KIT	NM_000222.2:c.2446_2447delinsTT
7	Synthetic	MSH2	Inversion exons 1-7
8	Synthetic	PDGFRA	NM_006206.4:c.1694_1695insA
9	Synthetic	PTEN	NM_000314.4:c.383_391del
10	Synthetic	PTEN	NM_000314.4:c.388_389delinsAA
11	Synthetic	PTEN	NM_000314.4:c.524_558del
12	Synthetic	PTEN	NM_000314.4:c.822_853del
13	Synthetic	SMAD4	NM_005359.5:c.1394dup
14	Synthetic	TP53	NM_000546.5:c.215_216insGTGTGGC
15	Synthetic	TP53	NM_000546.5:c.488_496dup
16	Synthetic	TP53	NM_000546.5:c.872_890del
17	Synthetic	VHL	NM_000551.3:c.227_229del
18	Synthetic	VHL	NM_000551.3:c.296del

## Sheet: Table S7
Table S8. Findings by gene, variant type, and order type.					Note: A variant can be in more than one category
Gene	SNV	CNV	indel	Total	LgIndel	SmCNV	Complex	LoComp	PMosaic	SegDup
AARS	9			9
ABCB11	43	5	5	53		1
ABCC8	120	1	28	149	3
ABCC9	1			1
ABCD1	83	11	16	110	3	5			1
ABCG5	1	1		2
ABCG8	101		1	102
ACAD8	3			3
ACAD9	21	4	12	37	3	3
ACADM	787	17	40	844	1	10
ACADS	58		1	59
ACADSB	10		2	12
ACADVL	335	1	70	406	8	1
ACAT1	37	3	12	52	1	1
ACOX1	3	2	2	7		1
ACP5			1	1	1
ACSF3	286	2	9	297	1
ACTA1	19		3	22
ACTA2	24			24
ACTB	1			1
ACTC1	9			9
ACTN2	1			1
ACVR2B	1			1
ACVRL1	132	10	29	171	2	6	1	4
ADA	75	8	27	110	1	8			1
ADA2	36	1	4	41				3
ADAM17			2	2	1
ADAMTS2	27	1	5	33		1
ADAR			1	1
ADGRG1	7	3	8	18
ADSL	15	4	2	21
AGA	9	1	10	20		1		3
AGK			1	1
AGL	103	8	77	188	3	7		9	1
AGPS	1			1
AGRN	3	1	2	6				1
AGXT	101	3	25	129		2		19
AHI1	7	1	6	14		1		1
AICDA	3	1		4
AIP	5		2	7	1
AIPL1	1			1
AIRE	75	3	87	165	1	1	2	2
AK2	1			1
AKT1	1			1					1
AKT3	1			1
ALDH18A1	1			1
ALDH3A2	15	1	12	28	2	1
ALDH5A1	28	1	6	35	2			1
ALDH7A1	50	3	8	61		2
ALDOB	272	6	29	307
ALG1	1			1
ALG12		1	1	2				1
ALG13	4			4
ALG14	1			1
ALG2			2	2
ALG6	48	4	14	66		3
ALG8	2		1	3
ALMS1	77	8	59	144	4	4	3	6
ALPL	124	6	19	149	1	6		1
ALS2	1		3	4
AMN			1	1
AMT	48	2	11	61	3	1	1
ANKRD11	1		10	11				6
ANO3	1			1
ANO5	64	4	54	122				49
ANOS1	1	2	1	4
AP2S1	7			7
AP3B1	1	1	1	3
AP4B1	2			2
AP4M1	1			1
AP5Z1	2		1	3	1
APC	1875	64	274	2213	2	36	3	28	13
APOB	104		5	109
APP	3			3
AQP2	24		1	25
AR	17		9	26				2
ARG1	23	1	4	28
ARHGEF9	3			3
ARMC4	4	3	2	9		2
ARSA	176	4	16	196				3
ARSB	27	6	5	38	1	4
ARSE	2	1	1	4
ARX	1		10	11	9		1	9	4
ASAH1	4			4
ASL	188	5	13	206
ASNS	19			19
ASPA	147	1	3	151		1
ASS1	176	3	8	187		1	1
ATL1	30	2	2	34	1
ATM	1814	179	1509	3502	15	24	54	95	84
ATP13A2	3		3	6
ATP1A2	3			3
ATP1A3	39			39
ATP2A1	3	7	2	12		1	1	1
ATP6AP2	1			1
ATP6V0A2	1		2	3
ATP6V1B1	16	1	10	27				5
ATP7A	5	1	9	15			2
ATP7B	643	7	105	755	1	4		9
ATR	2	3	2	7		1		1
ATRX	5	1	1	7					1
AUH	1	1	2	4		1
AXIN2	34		16	50	2			5	3
B3GALNT2	2	1	3	6
B3GLCT	2			2
B4GALNT1	1		1	2
BAG3	13	2	7	22		2		1
BAP1	50	1	49	100	1				1
BARD1	210	49	164	423	59	14		4
BBS1	149	11	5	165			1
BBS10	22	2	69	93
BBS12	20	1	21	42
BBS2	74		15	89
BBS4	5		2	7
BBS5	1		1	2
BBS7	2		4	6
BBS9	1		4	5
BCKDHA	51	2	13	66		1		7
BCKDHB	113	15	21	149	1	3		2
BCOR	3	1	6	10	1
BCS1L	37		8	45
BFSP1	1			1
BICD2	11			11
BLM	173	24	278	475		11		10	1
BLNK		1	1	2		1
BMPR1A	18	16	16	50	2	7	1
BMPR2	16	5	10	31		3
BRAF	24			24
BRAT1	5	1	15	21
BRCA1	1576	457	2479	4512	64	161	10	71	4
BRCA2	1680	104	3990	5774	17	39	25	410	5
BRIP1	475	47	378	900	6	14	4	49	1
BSCL2	14		2	16	1
BSND	21	2		23
BTD	946	1	27	974	3	1
BTK	35	4	4	43		2
BUB1B	9		5	14
C12orf57	3			3
C12orf65			2	2
C19orf12	4	1	4	9
CA5A		4		4		2
CACNA1A	26	6	14	46	1	3
CACNA1C	13			13
CACNA1S	57		5	62
CACNA2D2	4			4
CALM1	3			3
CALM2	3			3
CALM3	1			1
CAPN3	230	10	127	367	12	1		2
CARD11	2	1		3
CARD9	1		1	2
CASK	1	1	2	4					1
CASP8	2	1	1	4		1
CASQ2	4		1	5
CASR	44	1	8	53	1		3	1	1
CAV3	19		3	22
CBL	4			4
CBS	255	2	15	272	2	1
CC2D2A	7	1	7	15
CCDC103	18		2	20			1	1
CCDC114	3	1	1	5				1
CCDC151	3	2	1	6
CCDC39	24	1	10	35		1
CCDC40	15		17	32	1
CCDC65	1		3	4
CCM2	11	8	7	26		1
CCNO			7	7	1			2
CD247	4			4
CD27			1	1
CD3D	1	1		2
CD3E	4	1	2	7
CD3G	1	1		2
CD40LG	9	3	6	18		1
CDC45		1		1
CDC73	12	8	6	26				1
CDH1	83	28	73	184		9		4	4
CDH23	46	5	26	77		1
CDK4	1			1
CDKL5	28	8	13	49		2			4
CDKN1B	2	2	8	12	1				3
CDKN1C	6		12	18	3				7
CDKN2A	1	2		3
CDKN2A (p14ARF)	5	2	7	14		1
CDKN2A (p16INK4a)	183	3	87	273	68	2
CEBPA	3		2	5
CEP120			1	1				1
CEP164	1			1
CEP290	160	4	84	248		1		20
CEP57	2		1	3
CEP83	1			1
CERKL	45	5	12	62		3
CFAP298	1			1
CFAP410	1			1
CFL2		1		1
CFTR	1161	47	6953	8161	2	14	1	5289
CHAT	4		2	6
CHCHD10	1			1
CHD2	20	6	21	47	2	2	1	6
CHD7	51	2	22	75	1	1	1
CHEK2	3137	274	2367	5778	9	29	3	3	90
CHKB	2	2		4
CHM	3	1	2	6
CHRNA1	6		1	7
CHRNA4	2			2
CHRNB1	6	6	2	14		6
CHRNB2	1			1
CHRND	4			4
CHRNE	23	2	69	94	6			2
CHST14			1	1
CHST3			1	1
CIITA	8	1	4	13				1
CLCN1	201	1	36	238
CLCN4	2			2
CLN3	31	145	4	180		2			1
CLN5	17	2	10	29	1	1
CLN6	10	3	11	24		1
CLN8	9	8	3	20		1
CLPB	11	1	1	13
CLRN1	56	7	10	73	2	7		2
CNGB3	36	4	113	153		2		1
CNTNAP2	5	14	5	24		5
COASY		1		1
COG4			2	2
COG5		1		1
COG7	1			1
COG8			1	1				1
COL12A1	8	1	3	12				1	1
COL1A1	133	3	56	192	1		1	4
COL1A2	74		2	76
COL27A1	8		5	13	1			2
COL2A1	19		1	20					1
COL3A1	67	2	2	71
COL4A3	57	7	44	108	17	2		2
COL4A4	21	4	9	34	1	2	1
COL4A5	33	4	2	39		2
COL5A1	20	3	24	47	2			3	1
COL5A2	6	2	1	9
COL6A1	39	2	4	45		2
COL6A2	47	5	10	62	1	1		2
COL6A3	24	1	5	30
COL7A1	104	8	44	156		7		7
COL9A1	1			1
COL9A2	1			1
COLQ	10	1	4	15
COMP	5		2	7				2
COPA	9			9
CORO1A		7		7
CP	4	1		5
CPLANE1	10	1	4	15				1
CPOX	6		2	8
CPS1	27		12	39
CPT1A	35		3	38
CPT2	301	3	74	378	8	2	1		1
CRB1	77	3	45	125	1		1
CREBBP	11	9	10	30		4
CRTAP	7		1	8
CRX	2		1	3
CRYAA	5			5
CRYAB	1		5	6
CRYBA1	2		1	3
CRYBB2	1			1
CRYGC	1			1
CRYGD	2			2
CSF2RA	3		1	4
CSF3R	5		1	6				1
CSPP1	3		1	4
CSRP3	8		1	9
CSTB	10	1	1	12
CTC1	11	1	29	41				1
CTLA4	9	4	3	16	1	1
CTNS	48	56	19	123
CTPS1	3			3
CTRC	50	1	3	54	3
CTSA	2			2
CTSC	7		1	8
CTSD	1			1
CTSF	1			1
CTSK	16		2	18			1
CUBN	11		1	12
CXCR4	3		1	4
CYBA	14	4	1	19		1
CYBB	21	8	7	36		1		1	1
CYP11B1	28	4	7	39	1		2
CYP11B2	21	3	7	31
CYP17A1	23		10	33
CYP19A1	4	3	1	8		1
CYP1B1	8		7	15				1
CYP27A1	118	1	10	129		1
CYP7B1	9	1	3	13		1		1
D2HGDH	1			1
DAG1	5	2	2	9		1
DBH	2		1	3
DBT	27	9	13	49		7
DCAF17			1	1
DCLRE1C	14	29	7	50		2
DDC	2		1	3
DDHD1		1	2	3
DDHD2	2			2
DDR2	1			1
DEPDC5	39	15	11	65		5			1
DES	31	1	5	37
DHCR7	658	7	11	676	2	3
DHDDS	35		2	37				1
DIAPH1	1	1	2	4
DICER1	32	2	46	80				2
DIS3L2	14	65	10	89		61		1	2
DKC1	5			5
DLAT		1		1
DLD	70	1	10	81				1
DLL3	1		1	2
DMD	165	521	78	764	1	109	1	5	2
DNAAF1	5	1	3	9	2
DNAAF2	1		2	3	1
DNAAF3	6		8	14				3
DNAAF4	3	6	8	17		3	1	5
DNAAF5	4		1	5
DNAH1	4		4	8				1
DNAH11	45	5	9	59		4	1	1
DNAH5	159	15	88	262	3	3		22
DNAH8	13		6	19	1				2
DNAI1	110		36	146
DNAI2	35	5	4	44		1
DNAJB2	8			8
DNAJB6	8			8
DNAJC19	2			2
DNAL1		2		2		2
DNM1	5			5
DNM2	21			21
DNMT1	1			1
DNMT3A	4			4
DNMT3B	4			4
DOCK2	2		1	3
DOCK7	7			7					2
DOCK8	21	18	3	42		7
DOK7	6	4	42	52		2		7
DOLK	1			1
DPAGT1		1		1
DPM1	5	1	1	7
DPM3	1			1
DRC1	3	1	2	6
DSC2	7	1	4	12
DSG2	7	1	16	24	1	1		6
DSP	79	2	62	143		1		1
DST	21	3	7	31		2		1	1
DYNC1H1	8			8					1
DYNC2H1	2		2	4
DYRK1A	7	2	5	14		2
DYSF	148	10	71	229	1	6		5
EBP	1			1
EDA	31	10	10	51	6	10
EDAR	14		3	17
EEF1A2	2			2
EFEMP2	2	2		4		1
EFHC1	1			1
EGFR	39			39
EGR2	7			7
EHMT1		10	2	12		2		1
EIF2B5	39		1	40
ELANE	16			16
ELN	13	14	11	38		2
ELP1	163	4	14	181		1
EMD	4	5	9	18
ENG	94	22	42	158	1	3			2
EP300	4	3	5	12
EPCAM		69		69		19
EPG5	5		3	8
EPHA2	3		1	4
EPM2A	11	2	3	16	1	1		1
ERCC4	12	2	2	16		2
ERCC6	52	4	17	73	2			1
ERCC8	32	16	11	59		10
ERF	4			4
ERLIN2	4			4
ESCO2	12		18	30				2
ETFA	20	1	1	22		1
ETFB	2			2
ETFDH	88	4	21	113		1
ETHE1	8	5	1	14		3
EVC	46	10	17	73		5
EVC2	79	5	25	109	2	3		2
EXOSC3	1			1
EXT1	105	24	84	213	3	8		8	2
EXT2	44	10	33	87		2	3
EYA1	10	6	2	18		3
EYA4	1			1
EYS	195	50	125	370	13	11	1	5
EZH2	2			2
F11	82	3	4	89		1
F2	472			472
F5	737			737
F9	19	1	1	21
FA2H	2		2	4				1
FAH	102	2	8	112				2
FAM161A	31		38	69
FANCA	156	82	90	328	4	5		4	1
FANCC	161	15	57	233		6
FANCD2	9	1	5	15
FANCE	4		3	7				1
FANCF	1		5	6	1
FANCG	18	1	24	43				5
FANCI	4		6	10	1
FANCL	6	1	1	8
FANCM	116	7	22	145	1	4	3	5
FARS2	6	12	3	21		10
FAS	4	1	4	9					1
FBN1	401	26	101	528	6	10	1
FBN2	8			8
FBP1	5	1	4	10		1
FERMT3	3		2	5
FGD4	2	2	3	7		1		1
FGFR1	4	1	1	6
FGFR2	57			57
FGFR3	128			128
FH	207	17	575	799	8	8		1
FHL1	15	2	7	24		1		1
FIG4	61	1	17	79		1
FKBP14	1		15	16
FKRP	275		8	283
FKTN	25	3	110	138		1	6	96
FLCN	52	17	147	216	18	11	1	52	1
FLNA	15		9	24					2
FLNB	1			1
FLNC	51	4	37	92	1	1
FMR1	5		180	185
FOLR1	2			2
FOXC1	3	5	4	12	1
FOXE3			1	1
FOXG1	5	2	9	16				5
FOXN1	3		5	8
FOXP3	6			6
FRRS1L	3	1	15	19		1		2
FTCD	2		5	7
FTL	3			3
FUCA1	3			3
FUS	3		1	4
G6PC	190	3	23	216			1		1
G6PC3	1		3	4
G6PD	337	2		339
GAA	937	19	116	1072	7	17		8
GABBR2	1			1
GABRA1	13	1		14
GABRB2	1			1
GABRB3	7	29	3	39
GABRG2	15	5	4	24		1
GALC	171	76	15	262	1	6
GALK1	19		6	25	2
GALNS	24	3	2	29		1
GALNT3	1		1	2
GALT	398	26	4318	4742		1
GAMT	47	1	16	64	2			3
GAN	5	1	2	8
GARS	6			6
GAS8	1		1	2
GATA1	6		2	8	1				3
GATA2	10	1	2	13				1
GATA4	2	4		6
GATA6	2	1		3
GATM			1	1
GBA	511		22	533			11			533
GBA2	1		1	2
GBE1	197	8	33	238	22	3
GCDH	201	1	9	211				1
GCH1	9	2	3	14		1
GCNT2	1	2		3		1
GDAP1	86		8	94
GDF1	3		1	4
GFM1	19	2	21	42	3
GFPT1	34	1	1	36		1
GIF			1	1
GJA1	2			2
GJA8	4	2		6
GJB1	127	3	9	139	1
GJB2	1180		827	2007	8			3	1
GJB6	7	1		8
GLA	91	1	13	105	1		1	1
GLB1	79	3	19	101		3		1
GLDC	119	36	11	166		8
GLE1	22	7	5	34	1
GLI2			2	2	1
GLI3	8		9	17			1
GLRA1	20	1	2	23		1
GLUD1	4			4
GMPPB	30		1	31	1
GNAO1	5			5
GNB4	4			4
GNE	240	5	11	256		5		1
GNPTAB	43	2	75	120			1	1
GNPTG	17	2	26	45		1		9
GNS	4	3	3	10
GOSR2	6	1	3	10
GP9	10			10
GPC3	4	6	2	12		2		1	1
GPHN	3	5	1	9		4
GREM1		13		13		13
GRHPR	22	1	35	58			1
GRIN1	4			4
GRIN2A	16	8	5	29		5	1
GRIN2B	2	1		3
GRN	6		4	10
GSS	5			5
GUCY2D	5		2	7
GUSB	3	3		6		1
GYG1	7			7
GYS1	4	1		5		1			1
GYS2	1		1	2
HADHA	80	1	12	93	1
HADHB	1			1
HARS	2			2
HAX1	4	1	34	39				2
HBA1		2532		2532		2				2532
HBA2	13	254		267		2				267
HBB	972	25	59	1056	1	4
HCN1	3			3
HCN4	1			1
HDAC8	2			2
HEXA	149	5	174	328		3			1
HEXB	64	22	21	107	1
HFE	5108		1	5109
HGD	36	1	5	42		1
HGSNAT	23	2	6	31			3
HIBCH	1			1
HINT1	15	1		16
HJV	27	12	4	43
HLCS	26	4	12	42	1	3		1
HMBS	47	4	11	62		1
HMGCL	17		11	28
HMGCS2	2			2
HNRNPU	1	5	6	12
HOGA1	154		75	229				2
HOXB13	703			703
HPD			1	1				1
HPRT1	4	2	4	10	1	1		1
HPS1	7	1	36	44	6			15
HPS3	37	18	9	64	2	16		1
HRAS	10			10
HSD17B10	1			1
HSD17B4	32	1	7	40
HSD3B2	21	1		22
HSPB1	27	6	6	39				2
HSPB8	1			1
HYAL1	3	1	3	7	1	1
HYLS1	9			9
IBA57	1			1
ICOS		3	1	4
IDH2	1			1
IDS	17	1	5	23	1
IDUA	223		38	261	2			4
IFNGR1		1	1	2
IFNGR2			1	1
IFT140	1		1	2
IFT172	1			1
IGHMBP2	39		21	60				2
IKBKB	4			4
IL10RA	1	1		2
IL10RB	3	1		4		1
IL12B	2			2
IL12RB1	6	1	5	12		1
IL17RA	3		1	4
IL1RN	1	1	2	4	2
IL2RG	19		4	23	1
IL36RN	4	2		6
IL7R	4		1	5				1
INF2	5			5
INPP5E			1	1
INVS	4		1	5
IQCB1	2		2	4
IQSEC2	6	1	9	16	1	1
IRAK4	6		2	8	1
IRF6	13		1	14
ISPD	4		9	13
ITCH		1		1		1
ITGA2B	3		2	5
ITGA7	10		1	11
ITGB2	8	1	2	11
ITGB3	1			1
ITPA	4	1	1	6		1
IVD	103	8	13	124		2
JAG1	14	1	13	28
JAK3	6			6
JUP	3	1	2	6	1	1
KANSL1	3	1	2	6
KAT6B			3	3
KCNA1	1			1
KCNA2	13	1		14
KCNB1	5			5
KCNC1	3			3
KCND2	1			1
KCNE1	10		3	13
KCNH2	91	6	69	166	3	2		13
KCNH5	2			2
KCNJ10	5		1	6
KCNJ11	2		1	3
KCNJ2	26	1	1	28		1
KCNMA1	2		2	4
KCNQ1	332	11	53	396	1	4		15
KCNQ2	95	25	22	142	1	6		1	2
KCNQ3	8	1	4	13	2
KCNT1	33			33
KCTD7	3	1	2	6	1
KDM5C	1			1
KDM6A	4		2	6
KIAA0586	9	2	17	28
KIF1A	8	2	3	13	1
KIF1C	1			1
KIF5A	8			8
KIF7	2			2
KIT	4	1	3	8		1			1
KLHL40	4		1	5
KMT2D	23	1	22	46				1
KPTN			3	3	2
KRAS	12			12
KRIT1	51	6	27	84				3	1
L1CAM	9		1	10
L2HGDH	1	1	1	3
LAMA2	118	17	99	234	8	7		2
LAMA3	12		6	18				1
LAMB2		2	3	5	1
LAMB3	68		19	87			5		5
LAMC2	22	2	5	29		2
LAMP2	8	2	8	18
LARGE1	1	6	1	8		3
LCA5	29	1	3	33				1
LDB3	9			9
LDLR	589	86	105	780	3	31
LDLRAP1	6	2	5	13				2
LGI1	2	1		3
LHX3	2		1	3
LIAS			6	6
LIFR	18	1	13	32
LIG4	4		17	21				1	1
LIPA	106	6	10	122		4		1
LITAF	7			7
LMBRD1	1		3	4
LMNA	182	5	23	210	1	1			1
LMOD3			1	1
LMX1B	1	1		2		1
LOXHD1	87		22	109
LPIN2	1	4	5	10				1
LPL	38	2	1	41	1
LRAT			1	1
LRBA	5	6	7	18		2
LRPPRC	14		7	21				1
LRRC6	7		6	13
LRRK2	24			24
LRSAM1	6	4	8	18		3
LYST	4		1	5
LZTR1	11		8	19
MAF		1	1	2	1
MAGT1	2			2
MALT1		2	5	7
MAN2B1	46	1	18	65	2			2
MAP2K1	3			3
MAP2K2	2			2
MAPT	9			9
MASP1		1		1
MAT1A	26			26
MATN3	1			1
MAX	5		3	8				1
MBD5	3	3	4	10
MCCC1	68	6	31	105	3	4
MCCC2	104	4	4	112		2
MCEE		1		1
MCIDAS	2			2
MCOLN1	44	19	6	69	1	1
MECP2	101	17	35	153	9	2	10	3	2
MED13L	1	1		2
MED17	8	3	7	18		1
MEF2C	4	4	2	10
MEFV	487			487
MEGF10	7		1	8
MEN1	83	13	78	174	1	2		14	2
MESP2	7	2	3	12
MET	3			3
MFN2	114	3	1	118
MFRP	1			1
MFSD8	21	9	5	35		6		1
MIP	3		1	4
MITF	579			579
MKKS	2			2
MKS1	32	1	50	83	40	1
MLC1	31		5	36	1			1
MLH1	407	94	181	682	9	31	2	12
MLYCD	3	1	2	6
MMAA	40	1	11	52
MMAB	33			33
MMACHC	123	3	138	264
MMADHC	4	3	4	11		1		1
MMP13	4			4
MMP2		1		1		1
MOCS1			1	1
MOGS		1		1
MORC2	11			11
MPI	14		5	19
MPL	101	1	14	116		1
MPV17	14	1	5	20
MPZ	92	3	20	115
MRE11	34	4	9	47		1		1
MSH2	432	215	184	831	1	62	13	104	2	11
MSH3	193	24	142	359	2	19		22	1
MSH6	449	35	595	1079	45	13	1	130	5
MSX1			1	1
MSX2	1			1
MTHFR	29		9	38
MTM1	16	3	5	24		2		1	1
MTMR2	2		7	9				1
MTO1	6		2	8
MTOR	2			2
MTR	3			3
MTRR	10	4	15	29	4	1
MTTP	29	2	6	37		1
MUSK	12		2	14				1
MUT	123	2	26	151	1	1		1
MUTYH	4047	13	235	4295		2		3	2
MVK	82	1	2	85
MYBPC3	586	11	253	850	43	4	1
MYD88			4	4	3
MYH11	6	7	2	15
MYH2	4	1	4	9
MYH7	415		12	427				2
MYL2	12			12
MYL3	22			22
MYLK	2		4	6
MYO7A	99	1	34	134	2			6
MYOT	17			17
MYPN	4			4
NAGA	2			2
NAGLU	60		15	75	2
NAGS	10		2	12
NBN	231	42	458	731	10	4	2	8	6
NCF2	3	3		6		1
NCF4	2	1		3		1
NDRG1	7		1	8
NDUFAF5	4			4
NEB	240	45	93	378	1	42	1	2	1	29
NEFL	12			12
NEK1			2	2
NEK8	1			1
NEU1	8		1	9
NEXMIF	11	2	14	27				1	4
NF1	861	110	491	1462	7	14	5	31	115
NF2	20	13	8	41	1	4			4
NFIX	1	1	1	3	1
NFKB2	2		1	3
NGLY1	11	1	5	17	1			1
NHEJ1	4			4
NHLRC1	5		3	8				1
NHS	2	1	4	7					1
NIPA1	6			6
NIPBL	16	2	20	38			1		2
NKX2-5	4	2	4	10
NLRC4	1			1
NLRP3	24			24					2
NMNAT1	3			3
NOD2	697		234	931
NODAL	1			1
NOTCH1		1	2	3
NOTCH2	1		2	3
NPC1	131		33	164				1
NPC2	9	2	1	12		1
NPHP1	2	26	1	29
NPHP3	2	1	6	9
NPHP4	6		4	10
NPHS1	53	1	16	70		1		3
NPHS2	70	1	13	84		1		2
NPR2	2			2
NPRL3	12	36	13	61	2	23
NR0B1			2	2
NR2E3	106	1	11	118
NR5A1	2	1	1	4
NRAS	1			1
NRXN1	5	14	1	20		1
NSD1	28	2	19	49		2
NSDHL	2			2
NT5C2	3			3
NTHL1	856	5	26	887				3	1
NTRK1	19	1	11	31	1
OAT	34	2	5	41				3
OCRL	2		3	5
OFD1	1	1	3	5
OPA3	10	2	1	13		2
OPLAH	2		1	3
OPTN	1	2	3	6		1
ORAI1	1			1
OTC	42	2	3	47		2
P3H1	6			6
PACS1	2			2
PAH	1507	17	34	1558	4	17
PALB2	661	151	850	1662	15	86	3	5
PANK2	13		7	20	1
PARN	8	3	2	13		3
PAX2			4	4				4
PAX6	18	9	13	40	1	1
PAX9	1		1	2
PC	3		3	6
PCCA	35	15	10	60		2		1
PCCB	52	3	48	103	20	2		5
PCDH15	58	16	26	100	5	5
PCDH19	32	10	30	72		1		5	4
PCSK9	6			6
PDCD10	8	7	2	17		1		1
PDGFRB	4			4
PDHA1	7	1	3	11
PDHB	3			3
PDHX	1			1
PDK3	1			1
PEX1	64	5	79	148	2	2		4
PEX10	11	3	16	30	1
PEX12	17		19	36
PEX2	23		5	28
PEX26	2			2
PEX6	19	2	20	41	2	1		1
PEX7	88	3	6	97	1			1
PFKM	32		11	43
PGAM2	4			4
PGAP1			1	1
PGM1	3		1	4
PGM3	2		2	4
PHF6	1		1	2
PHGDH	19	2	3	24		2
PHKA1		1		1
PHKA2	13	1	6	20
PHKB	1	1	1	3		1
PHKG2	2			2
PHOX2B			1	1					1
PIGA	2			2
PIGG	13		2	15	1
PIGL	1			1
PIGN	21	15	10	46		5		2
PIGO	4		16	20				3
PIGQ	1		1	2
PIGT			1	1
PIK3CA	3			3					2
PIK3CD	14			14
PIK3R1	10	1		11		1
PINK1	7			7
PITX2	1	4	3	8
PITX3			1	1	1
PKD2	3	1		4
PKHD1	238	7	147	392	1	1		2
PKP2	86	19	56	161	2	8			1
PLA2G6	7		3	10
PLCB1		2		2
PLEC	2		1	3
PLEKHG5	9	2	9	20
PLN	15	3	12	30
PLOD1	6	5	1	12
PLP1	2	4	1	7
PMM2	594	12	9	615		6
PMP22	14	1049	7	1070				1
PMS2	597	292	305	1194	91	115	1	6	1	249
PNKD	1			1
PNKP	4	3	17	24	4	3	3
PNP	3			3
PNPLA2			2	2				1
PNPLA6	5	1	1	7		1
PNPO	10		1	11
POGLUT1		1		1		1
POLD1	3		1	4
POLE	2			2
POLG	119	1	7	127	1	1
POMGNT1	45	1	8	54	1
POMGNT2			1	1
POMK	2		1	3				1
POMT1	8		14	22
POMT2	7		2	9
POT1	1			1
PPOX	12			12
PPT1	59	2	11	72		1		5
PRDM12			2	2	2			2	1
PREPL	5	7	6	18		1
PRF1	12	1	9	22				2
PRKAG2	15			15
PRKAR1A	4	4	6	14
PRKCD	1			1
PRKG1	5			5
PRKN	35	34	15	84	2	21
PRNP	9			9
PROC	10		2	12				2
PRODH		5		5
PROP1	16	2	36	54
PROS1	20	5	1	26		4
PRPH2	1			1
PRPS1		1		1
PRRT2	8	60	202	270	1			191	2
PRSS1	44	10		54						54
PRX	15	2	6	23		2	2
PSAP	9	1	1	11
PSEN1	29			29
PSMB8	1		1	2
PSTPIP1	3			3
PTCH1	41	6	34	81	2	1		2	4
PTEN	140	17	56	213	1	8	1		6
PTPN11	234		3	237
PTPRC	1		1	2
PTS	46	2	10	58	4	1
PURA	1	2	5	8				1	1
PUS1	6		5	11
PYGL	5	1	1	7
PYGM	183	11	33	227	1	8
QARS	9		5	14
RAB23	32	1	2	35
RAB27A	9	1	5	15		1
RAB7A	4			4
RAD21	2			2
RAD50	276	18	282	576	1	8		102
RAD51C	231	69	128	428		22			1
RAD51D	198	38	68	304	1	8
RAF1	24			24
RAG1	30	1	2	33
RAG2	32	1	8	41
RANBP2	2			2
RAPSN	168	3	8	179	4
RARS2	17	6	15	38	2	6
RASA1	15	2	19	36	1	2
RB1	80	30	32	142	1	3		4	12
RBCK1	5		2	7
RBM20	20			20
RBM8A	9	14		23		1
RDH12	45		19	64
RECQL4	156	5	183	344	3	1		10
REEP1	8	6	2	16
REEP2	2			2
RELN	2	1	4	7
REST			3	3
RET	252		2	254					3
RETREG1	2		1	3	1
RFX5	1			1
RFXANK	1	1		2		1
RIT1	28			28
RMRP	82	1	124	207	86
RNASEH2A			4	4
RNASEH2B	34		1	35
ROGDI	6	1	3	10		1
RPE65	59		8	67	1			1
RPGR	3	1	1	5
RPGRIP1	3		1	4
RPGRIP1L	49	6	24	79	1			2
RPL11	1	3	2	6
RPL35A		2		2
RPL5	2	1	6	9
RPS10		1		1
RPS19	7		3	10
RPS24		1		1		1
RPS26	3			3
RPS6KA3	1	1		2
RS1	7	1		8
RSPH1	8		1	9	1
RSPH3	2		1	3
RSPH4A	5		14	19
RSPH9	2		1	3
RTEL1	72	10	4	86		6
RTN2			1	1
RUNX1	2	4	8	14		1			2
RUNX2	3	2	1	6		1
RXYLT1	5		2	7	2
RYR1	218	2	40	260	4	2		4	1
RYR2	32	5	1	38		5
SACS	26	4	35	65	1			4
SALL1	3	1	3	7
SALL4	1		2	3
SAMHD1	20	45	6	71		34
SATB2	3	3	2	8	2	1
SBF2	9	2	2	13		1
SCARB2	1		3	4
SCN11A	1			1
SCN1A	211	19	68	298		2	1	6	1
SCN1B	22			22
SCN2A	37	5	6	48
SCN3A	4			4
SCN4A	130		2	132				1
SCN5A	118		41	159	2
SCN8A	26			26					1
SCN9A	22	8	12	42
SDCCAG8	2	2	6	10		1
SDHA	299	2	57	358		2				358
SDHAF2	8		9	17
SDHB	247	31	33	311	2	20	1		2
SDHC	86	13	8	107		9			1
SDHD	77	10	13	100		4
SEC23B	2			2
SELENON	35		20	55	2		2	7
SEPSECS	12	2	9	23		2
SERAC1		1		1		1
SERPINA1	1387		10	1397				1
SERPINC1	23	1	1	25
SETD2			1	1
SETX	1		5	6				1
SGCA	107		12	119
SGCB	38	1	10	49	2	1
SGCD	5	2	1	8
SGCE	8		6	14
SGCG	28	11	13	52		6
SGSH	106	1	21	128
SH2D1A	2	5		7		2
SH3BP2	6			6
SH3TC2	56	3	12	71		3	1
SHH	1			1
SHOC2	11			11
SIGMAR1	4		1	5
SIK1		1		1
SIL1			2	2
SIX3	1			1
SKI	2			2
SLC12A3	237	16	17	270	1	7
SLC12A5	2	2	5	9
SLC12A6	12		2	14
SLC13A5	11	1	2	14
SLC16A2	4		1	5
SLC17A5	19	4	14	37	6	3
SLC19A3	13	2	3	18
SLC22A5	491	5	35	531	1	1		1
SLC25A13	37	2	67	106	5	1	2
SLC25A15	14		14	28				4
SLC25A20	13		1	14
SLC25A22		1	3	4
SLC25A46	3	4	2	9		3
SLC26A2	132		25	157	2			8
SLC26A4	296	9	33	338		5		3
SLC29A3	10	1		11		1
SLC2A1	26	5	7	38		2
SLC2A10	7	1	3	11
SLC2A2	3		1	4	1
SLC35A2	1		2	3
SLC35A3	8			8
SLC35C1			1	1
SLC37A4	28	4	43	75
SLC39A4	14	1	5	20		1		1
SLC3A1	3	2	2	7		1
SLC40A1	2			2
SLC4A11	20	4	11	35		1
SLC52A2	15	1	3	19
SLC52A3	4	1	1	6
SLC6A1	17		5	22				1
SLC6A3			1	1
SLC6A5	1			1
SLC6A8	4	4	7	15		1		1	1
SLC7A7	12	9	10	31	1	1
SLC7A9	4		4	8
SLC9A6			1	1
SLX4	4	1	3	8	1			1
SMAD3	18	4	9	31		1
SMAD4	21	5	23	49	1			2	1
SMARCA4	26	1	6	33	1	1			2
SMARCAL1	40	3	12	55
SMARCB1	13	12	8	33		3			3
SMARCE1	6			6
SMC1A	7	1	2	10		1			1
SMC3			1	1
SMCHD1	3		6	9
SMN1		2119	1	2120						2120
SMPD1	89		45	134	5			1
SNCA		1		1
SNX27			3	3				2
SOD1	16			16
SOS1	56	1		57
SOS2	2			2
SOX2	2	5	2	9	1
SOX9	1			1
SP110	1	2	2	5		2
SPAG1	2	1	7	10		1
SPART			4	4
SPAST	58	30	26	114	1	15
SPATA5	32	5	9	46
SPG11	47	6	55	108		2		2	2
SPG21	1		2	3
SPG7	74	3	23	100	4	2		2
SPINK1	224	2	1	227
SPINK5	16	1	6	23				1
SPR	1	1	1	3
SPRED1	13	4	15	32		2	1	2	1
SPTAN1	2		1	3
SPTLC1	11			11
SPTLC2	15			15
SQSTM1	3		4	7
SRD5A2	8			8
SRY	2			2
ST3GAL5	10		4	14
STAC3	11		1	12
STAR	20		7	27
STAT1	25		1	26
STAT2			2	2
STAT3	15	1		16		1
STAT5B			1	1				1
STIM1	3	1	1	5		1
STK11	27	25	14	66		8		1	3
STK4	5			5
STRA6	1		2	3
STRADA	4		1	5
STX1B	4	1	3	8		1		1
STXBP1	38	8	8	54		3
STXBP2	8		2	10
SUCLG1		1		1
SUFU	5	1	10	16	1			3	1
SUMF1	39	14	3	56		7
SUOX			1	1
SURF1	1		5	6
SYN1	3		2	5	1			1
SYNE1	9		3	12
SYNGAP1	18	2	11	31
SYNJ1	1	1	2	4		1
SZT2	13		7	20
TAP1	2		1	3
TAP2	1			1
TARDBP	1			1
TAT	6	1	3	10
TAZ	7	2	1	10		1
TBC1D24	22	3	9	34
TBL1XR1	2		1	3
TBX1		42	3	45	1		1
TBX3	1			1
TBX5	14	2	10	26	1	2		2
TCAP	17		5	22
TCF4	7	4	7	18		1
TCIRG1	50	2	10	62		1
TCN1			2	2
TCN2	2		7	9
TCOF1	6		18	24				7
TCTN1	2	1	2	5	1
TCTN2	1	1		2		1
TECPR2	3	4	36	43		2
TERC			2	2
TERT	8	2	8	18	2
TFG	2			2
TFR2	19	1	16	36				3
TGFB2	13	5	4	22		1		1
TGFB3	11	4	1	16
TGFBR1	12	1	3	16	1
TGFBR2	11		1	12
TGM1	70		7	77					1
TH	30	1	5	36
THAP1	3		3	6
TIA1	5			5
TINF2	3			3
TMC6	3		1	4
TMC8	4		1	5
TMEM127	14	5	17	36
TMEM173	2			2
TMEM216	63	1	1	65	1
TMEM231	2			2
TMEM43	3			3
TMEM67	2		5	7
TMEM70	5			5
TNFRSF13B	200		21	221
TNFRSF1A	8			8
TNNC1	4			4
TNNI3	73			73					1
TNNT1			1	1
TNNT2	56		15	71				15
TOR1A			22	22
TOR1AIP1	3		3	6
TP53	633	23	58	714	4	11	3		220
TP63	11			11
TPK1	5	3	1	9
TPM1	23			23
TPM2	6		1	7
TPM3	6			6
TPP1	184	1	7	192	3	1
TRAPPC11	5	1	1	7
TRDN	16		6	22
TREX1	7		13	20	2			2
TRIM32	4	4	7	15
TRIP11			2	2
TRMU	21	4	17	42		3		2
TRNT1	2		5	7	1			2
TRPS1	5	4	6	15		2		1
TRPV4	16			16					1
TSC1	75	12	59	146	2	2	1	2	8
TSC2	159	31	97	287	10	6		3	11
TSFM	6	3	3	12
TTC21B	2			2
TTC7A	4		4	8			1
TTC8	2			2
TTN	307	4	308	619	19	3	6	5	2
TTPA	10		17	27	1
TTR	988		1	989
TUBB4A	1			1
TUSC3	1			1
TWIST1	5	5	1	11	1
TYK2	2		1	3
TYMP	20	2	6	28
UBE3A	6	65	9	80		1
UNC13D	7		11	18
USH1C	18	1	37	56		1		28
USH2A	426	29	133	588	3	13	1
VCP	13			13
VHL	164	32	11	207		22			1
VMA21	3			3
VPS13A	30	7	37	74			1	5
VPS13B	73	28	38	139	2	4
VRK1	35	2	4	41
VSX2	1		3	4
WAS	14	1	11	26	1	1		1
WASHC5	1			1
WDPCP			1	1
WDR19	1			1
WDR34	1		3	4
WDR35	2		1	3
WDR45	13	1	9	23					3
WDR60			1	1
WISP3	1			1
WNK1	6	1	2	9
WNT10A	96		7	103	1
WRN	165	15	65	245		5		1	3
WT1	15	6	2	23		1
WWOX	5	17	1	23		11		1
XDH		1	1	2
XIAP	1	4	6	11		1
XPA	15		5	20				1
XPC	24	1	13	38
XYLT1	1			1
ZAP70	2			2
ZBTB24			1	1
ZEB2	14		4	18
ZFYVE26	33	4	16	53	3
ZIC2		1	4	5	2
ZIC3	2		1	3
ZMYND10	9		1	10
				127710	1135	1995	238	7423	740	6153
				Total	LgIndel	SmCNV	Complex	LoComp	PMosaic	SegDup

## Sheet: Table S8
Table S8. Findings by gene, variant type, and order type.					Note: A variant can be in more than one category
Gene	SNV	CNV	indel	Total	LgIndel	SmCNV	Complex	LoComp	PMosaic	SegDup	Test Order Type
AARS	9			9							Neurology
ABCB11	43	5	5	53		1					Carrier
ABCC8	120	1	28	149	3						Carrier
ABCC9	1			1							Cardiology
ABCD1	1			1							Cardiology
ABCD1	5	3	1	9							Carrier
ABCD1	42	5	7	54	2	3					Metabolic/Newborn
ABCD1	35	3	8	46	1	2			1		Neurology
ABCG5	1	1		2							Cardiology
ABCG8	89			89							Cardiology
ABCG8	1			1							Immunology
ABCG8	10		1	11							Metabolic/Newborn
ABCG8	1			1							Pediatric Genetics
ACAD8	3			3							Metabolic/Newborn
ACAD9	21	4	12	37	3	3					Carrier
ACADM	533	12	27	572	1	8					Carrier
ACADM	254	5	13	272		2					Metabolic/Newborn
ACADS	58		1	59							Metabolic/Newborn
ACADSB	1			1							Immunology
ACADSB	9		2	11							Metabolic/Newborn
ACADVL	17		2	19							Cardiology
ACADVL	180		37	217	2						Carrier
ACADVL	137	1	31	169	6	1					Metabolic/Newborn
ACADVL	1			1							Neurology
ACAT1	25	2	6	33							Carrier
ACAT1	12	1	6	19	1	1					Metabolic/Newborn
ACOX1	3	2	2	7		1					Carrier
ACP5			1	1	1						Immunology
ACSF3	275	2	9	286	1						Carrier
ACSF3	11			11							Metabolic/Newborn
ACTA1	2			2							Cardiology
ACTA1	17		3	20							Neurology
ACTA2	24			24							Cardiology
ACTB	1			1							Pediatric Genetics
ACTC1	9			9							Cardiology
ACTN2	1			1							Cardiology
ACVR2B	1			1							Pediatric Genetics
ACVRL1	132	10	29	171	2	6	1	4			Cardiology
ADA	49	5	21	75	1	5			1		Carrier
ADA	25	3	5	33		3					Immunology
ADA	1		1	2							Metabolic/Newborn
ADA2	36	1	4	41				3			Immunology
ADAM17			2	2	1						Immunology
ADAMTS2	1			1							Cardiology
ADAMTS2	26	1	5	32		1					Carrier
ADAR			1	1							Immunology
ADGRG1	7	3	8	18							Carrier
ADSL	15	4	2	21							Pediatric Genetics
AGA	9	1	10	20		1		3			Carrier
AGK			1	1							Other
AGL	24	2	12	38		1		1			Cardiology
AGL	49	2	45	96		2		7	1		Carrier
AGL	27	4	19	50	3	4		1			Metabolic/Newborn
AGL	3		1	4							Neurology
AGPS	1			1							Carrier
AGRN	3	1	2	6				1			Neurology
AGXT	82	2	19	103		2		14			Carrier
AGXT	19	1	6	26				5			Metabolic/Newborn
AHI1	7	1	6	14		1		1			Pediatric Genetics
AICDA	3	1		4							Immunology
AIP	5		2	7	1						Hereditary Cancer
AIPL1	1			1							Other
AIRE	62	2	65	129	1	1	1	2			Carrier
AIRE	13	1	22	36			1				Immunology
AK2	1			1							Immunology
AKT1	1			1					1		Pediatric Genetics
AKT3	1			1							Pediatric Genetics
ALDH18A1	1			1							Neurology
ALDH3A2	15	1	12	28	2	1					Carrier
ALDH5A1	4			4							Metabolic/Newborn
ALDH5A1	24	1	6	31	2			1			Pediatric Genetics
ALDH7A1	6		1	7							Metabolic/Newborn
ALDH7A1	44	3	7	54		2					Pediatric Genetics
ALDOB	257	6	24	287							Carrier
ALDOB	1			1							Immunology
ALDOB	14		5	19							Metabolic/Newborn
ALG1	1			1							Metabolic/Newborn
ALG12		1	1	2				1			Metabolic/Newborn
ALG13	4			4							Pediatric Genetics
ALG14	1			1							Neurology
ALG2			2	2							Neurology
ALG6	45	4	12	61		3					Carrier
ALG6	3		2	5							Metabolic/Newborn
ALG8	2		1	3							Metabolic/Newborn
ALMS1	2		7	9	2		1				Cardiology
ALMS1	72	8	51	131	2	4	2	6			Carrier
ALMS1	3		1	4							Pediatric Genetics
ALPL	120	6	19	145	1	6		1			Carrier
ALPL	4			4							Pediatric Genetics
ALS2	1		3	4							Neurology
AMN			1	1							Metabolic/Newborn
AMT	33	2	9	44	2	1	1				Carrier
AMT	7		2	9	1						Metabolic/Newborn
AMT	8			8							Pediatric Genetics
ANKRD11	1		10	11				6			Pediatric Genetics
ANO3	1			1							Neurology
ANO5		1	2	3				2			Cardiology
ANO5	64	3	52	119				47			Neurology
ANOS1	1	2	1	4							Pediatric Genetics
AP2S1	7			7							Hereditary Cancer
AP3B1	1	1	1	3							Immunology
AP4B1	2			2							Neurology
AP4M1	1			1							Neurology
AP5Z1	1			1							Cardiology
AP5Z1	1		1	2	1						Neurology
APC	1827	64	273	2164	2	36	3	28	13		Hereditary Cancer
APC	48		1	49							Preventive
APOB	97		5	102							Cardiology
APOB	7			7							Preventive
APP	3			3							Neurology
AQP2	24		1	25							Carrier
AR	17		9	26				2			Pediatric Genetics
ARG1	15	1	3	19							Carrier
ARG1	8		1	9							Metabolic/Newborn
ARHGEF9	3			3							Pediatric Genetics
ARMC4	4	3	2	9		2					Pediatric Genetics
ARSA	136	2	14	152				2			Carrier
ARSA	40	2	2	44				1			Metabolic/Newborn
ARSB	21	6	5	32	1	4					Carrier
ARSB	6			6							Metabolic/Newborn
ARSE	2	1	1	4							Pediatric Genetics
ARX	1		10	11	9		1	9	4		Pediatric Genetics
ASAH1	4			4							Metabolic/Newborn
ASL	153	1	11	165							Carrier
ASL	35	4	2	41							Metabolic/Newborn
ASNS	19			19							Carrier
ASPA	132	1	3	136		1					Carrier
ASPA	15			15							Metabolic/Newborn
ASS1	122	3	6	131		1	1				Carrier
ASS1	54		2	56							Metabolic/Newborn
ATL1	30	2	2	34	1						Neurology
ATM	77	12	64	153	2	1	2	2			Carrier
ATM	1677	162	1400	3239	12	22	52	92	81		Hereditary Cancer
ATM	32	3	24	59	1				1		Immunology
ATM			1	1					1		Pediatric Genetics
ATM	28	2	20	50		1		1	1		Preventive
ATP13A2	3		3	6							Neurology
ATP1A2	3			3							Pediatric Genetics
ATP1A3	9			9							Neurology
ATP1A3	30			30							Pediatric Genetics
ATP2A1	3	7	2	12		1	1	1			Neurology
ATP6AP2	1			1							Pediatric Genetics
ATP6V0A2	1		2	3							Metabolic/Newborn
ATP6V1B1	16	1	10	27				5			Carrier
ATP7A	1			1							Carrier
ATP7A	2	1	9	12			2				Metabolic/Newborn
ATP7A	2			2							Neurology
ATP7B	2			2							Cardiology
ATP7B	454	4	58	516	1	2		7			Carrier
ATP7B	113	2	31	146		1		2			Metabolic/Newborn
ATP7B	26		5	31							Neurology
ATP7B	48	1	11	60		1					Preventive
ATR	2	3	2	7		1		1			Hereditary Cancer
ATRX	2		1	3					1		Carrier
ATRX	3	1		4							Pediatric Genetics
AUH	1	1	2	4		1					Metabolic/Newborn
AXIN2	33		16	49	2			5	3		Hereditary Cancer
AXIN2	1			1							Preventive
B3GALNT2		1		1							Cardiology
B3GALNT2	2		3	5							Neurology
B3GLCT	2			2							Metabolic/Newborn
B4GALNT1	1		1	2							Neurology
BAG3	9	2	6	17		2		1			Cardiology
BAG3	4		1	5							Neurology
BAP1	49	1	48	98	1				1		Hereditary Cancer
BAP1	1		1	2							Preventive
BARD1	209	48	159	416	56	13		4			Hereditary Cancer
BARD1	1	1	5	7	3	1					Preventive
BBS1	128	9	3	140			1				Carrier
BBS1	21	2	2	25							Pediatric Genetics
BBS10	18	1	61	80							Carrier
BBS10	4	1	8	13							Pediatric Genetics
BBS12	17	1	18	36							Carrier
BBS12	3		3	6							Pediatric Genetics
BBS2	68		13	81							Carrier
BBS2	6		2	8							Pediatric Genetics
BBS4	5		2	7							Pediatric Genetics
BBS5	1		1	2							Pediatric Genetics
BBS7	2		4	6							Pediatric Genetics
BBS9	1		4	5							Pediatric Genetics
BCKDHA	41	2	9	52		1		5			Carrier
BCKDHA	10		4	14				2			Metabolic/Newborn
BCKDHB	96	14	18	128		2		2			Carrier
BCKDHB	17	1	3	21	1	1					Metabolic/Newborn
BCOR	2	1	4	7	1						Other
BCOR	1		2	3							Pediatric Genetics
BCS1L	37		8	45							Carrier
BFSP1	1			1							Other
BICD2	11			11							Neurology
BLM	35	6	89	130		2		2			Carrier
BLM	138	18	189	345		9		8	1		Hereditary Cancer
BLNK		1	1	2		1					Immunology
BMPR1A	18	16	16	50	2	7	1				Hereditary Cancer
BMPR2	16	5	10	31		3					Cardiology
BRAF	1			1							Cardiology
BRAF	23			23							Pediatric Genetics
BRAT1	5	1	15	21							Pediatric Genetics
BRCA1	1560	451	2450	4461	63	158	10	71	4		Hereditary Cancer
BRCA1	1			1							Pediatric Genetics
BRCA1	15	6	29	50	1	3					Preventive
BRCA2	1671	103	3953	5727	17	39	25	406	5		Hereditary Cancer
BRCA2			1	1							Pediatric Genetics
BRCA2	9	1	36	46				4			Preventive
BRIP1	465	47	373	885	6	14	4	49	1		Hereditary Cancer
BRIP1	1			1							Pediatric Genetics
BRIP1	9		5	14							Preventive
BSCL2	14		2	16	1						Neurology
BSND	21	2		23							Carrier
BTD	762		11	773							Carrier
BTD	184	1	16	201	3	1					Metabolic/Newborn
BTK	35	4	4	43		2					Immunology
BUB1B	9		5	14							Hereditary Cancer
C12orf57	3			3							Pediatric Genetics
C12orf65			2	2							Neurology
C19orf12	1	1		2							Metabolic/Newborn
C19orf12	1		1	2							Neurology
C19orf12	2		3	5							Pediatric Genetics
CA5A		4		4		2					Metabolic/Newborn
CACNA1A	26	6	14	46	1	3					Pediatric Genetics
CACNA1C	13			13							Cardiology
CACNA1S	55		3	58							Neurology
CACNA1S	2		2	4							Preventive
CACNA2D2	4			4							Pediatric Genetics
CALM1	3			3							Cardiology
CALM2	3			3							Cardiology
CALM3	1			1							Cardiology
CAPN3	4		3	7							Cardiology
CAPN3	115		52	167	2			1			Carrier
CAPN3	111	10	72	193	10	1		1			Neurology
CARD11	2	1		3							Immunology
CARD9	1		1	2							Immunology
CASK	1	1	2	4					1		Pediatric Genetics
CASP8	2	1	1	4		1					Immunology
CASQ2	4		1	5							Cardiology
CASR	42	1	8	51	1		3	1	1		Hereditary Cancer
CASR	2			2							Pediatric Genetics
CAV3	6		3	9							Cardiology
CAV3	10			10							Neurology
CAV3	3			3							Preventive
CBL	1			1							Cardiology
CBL	3			3							Pediatric Genetics
CBS	48		5	53	1						Cardiology
CBS	175		5	180							Carrier
CBS	29	2	5	36	1	1					Metabolic/Newborn
CBS	1			1							Neurology
CBS	1			1							Other
CBS	1			1							Pediatric Genetics
CC2D2A	7	1	7	15							Pediatric Genetics
CCDC103	18		2	20			1	1			Pediatric Genetics
CCDC114	3	1	1	5				1			Pediatric Genetics
CCDC151	3	2	1	6							Pediatric Genetics
CCDC39	24	1	10	35		1					Pediatric Genetics
CCDC40	15		17	32	1						Pediatric Genetics
CCDC65	1		3	4							Pediatric Genetics
CCM2	11	8	7	26		1					Pediatric Genetics
CCNO			7	7	1			2			Pediatric Genetics
CD247	4			4							Immunology
CD27			1	1							Immunology
CD3D	1	1		2							Immunology
CD3E	4	1	2	7							Immunology
CD3G	1	1		2							Immunology
CD40LG	9	3	6	18		1					Immunology
CDC45		1		1							Pediatric Genetics
CDC73	12	8	6	26				1			Hereditary Cancer
CDH1	82	28	72	182		9		4	4		Hereditary Cancer
CDH1	1		1	2							Preventive
CDH23	46	5	26	77		1					Carrier
CDK4	1			1							Hereditary Cancer
CDKL5	28	8	13	49		2			4		Pediatric Genetics
CDKN1B	2	2	8	12	1				3		Hereditary Cancer
CDKN1C	5		11	16	3				7		Hereditary Cancer
CDKN1C	1		1	2							Pediatric Genetics
CDKN2A	1	2		3							Hereditary Cancer
CDKN2A (p14ARF)	5	2	7	14		1					Hereditary Cancer
CDKN2A (p16INK4a)	182	3	87	272	68	2					Hereditary Cancer
CDKN2A (p16INK4a)	1			1							Preventive
CEBPA	3		2	5							Hereditary Cancer
CEP120			1	1				1			Pediatric Genetics
CEP164	1			1							Pediatric Genetics
CEP290	139	4	73	216		1		15			Carrier
CEP290	8		2	10				1			Other
CEP290	13		9	22				4			Pediatric Genetics
CEP57	2		1	3							Hereditary Cancer
CEP83	1			1							Pediatric Genetics
CERKL	45	5	12	62		3					Carrier
CFAP298	1			1							Pediatric Genetics
CFAP410	1			1							Pediatric Genetics
CFL2		1		1							Neurology
CFTR	800	26	5465	6291	1	8		4334			Carrier
CFTR	124	4	892	1020		1		692			Hereditary Cancer
CFTR			2	2				1			Immunology
CFTR	6	1	49	56				35			Metabolic/Newborn
CFTR	231	16	545	792	1	5	1	227			Pediatric Genetics
CHAT	4		2	6							Neurology
CHCHD10	1			1							Neurology
CHD2	20	6	21	47	2	2	1	6			Pediatric Genetics
CHD7	2		3	5			1				Immunology
CHD7	1			1							Other
CHD7	48	2	19	69	1	1					Pediatric Genetics
CHEK2	3071	271	2328	5670	9	28	3	3	90		Hereditary Cancer
CHEK2	66	3	39	108		1					Preventive
CHKB	2	2		4							Neurology
CHM	1			1							Carrier
CHM	2	1	2	5							Other
CHRNA1	6		1	7							Neurology
CHRNA4	2			2							Pediatric Genetics
CHRNB1	6	6	2	14		6					Neurology
CHRNB2	1			1							Pediatric Genetics
CHRND	4			4							Neurology
CHRNE	15		51	66	5			1			Carrier
CHRNE	8	2	18	28	1			1			Neurology
CHST14			1	1							Cardiology
CHST3			1	1							Metabolic/Newborn
CIITA	6		4	10				1			Carrier
CIITA	2	1		3							Immunology
CLCN1	2			2							Cardiology
CLCN1	199	1	36	236							Neurology
CLCN4	2			2							Pediatric Genetics
CLN3	23	84	4	111		2			1		Carrier
CLN3		10		10							Metabolic/Newborn
CLN3	8	51		59							Pediatric Genetics
CLN5	9	2	4	15		1					Carrier
CLN5			1	1							Metabolic/Newborn
CLN5	8		5	13	1						Pediatric Genetics
CLN6	9		5	14							Carrier
CLN6			1	1							Metabolic/Newborn
CLN6	1	3	5	9		1					Pediatric Genetics
CLN8	6	4	1	11		1					Carrier
CLN8		1	1	2							Metabolic/Newborn
CLN8	3	3	1	7							Pediatric Genetics
CLPB	7	1	1	9							Immunology
CLPB	4			4							Metabolic/Newborn
CLRN1	56	7	10	73	2	7		2			Carrier
CNGB3	36	4	113	153		2		1			Carrier
CNTNAP2	5	14	5	24		5					Pediatric Genetics
COASY		1		1							Pediatric Genetics
COG4			2	2							Metabolic/Newborn
COG5		1		1							Metabolic/Newborn
COG7	1			1							Metabolic/Newborn
COG8			1	1				1			Metabolic/Newborn
COL12A1	3		1	4				1			Cardiology
COL12A1	5	1	2	8					1		Neurology
COL1A1	10	1	2	13				1			Cardiology
COL1A1	123	2	54	179	1		1	3			Pediatric Genetics
COL1A2	13			13							Cardiology
COL1A2	61		2	63							Pediatric Genetics
COL27A1	8		5	13	1			2			Carrier
COL2A1	19		1	20					1		Pediatric Genetics
COL3A1	67	2	2	71							Cardiology
COL4A3	57	7	44	108	17	2		2			Carrier
COL4A4	21	4	9	34	1	2	1				Carrier
COL4A5	33	4	2	39		2					Carrier
COL5A1	20	3	24	47	2			3	1		Cardiology
COL5A2	6	2	1	9							Cardiology
COL6A1	1			1							Cardiology
COL6A1	38	2	4	44		2					Neurology
COL6A2			1	1	1						Cardiology
COL6A2	47	5	9	61		1		2			Neurology
COL6A3	2			2							Cardiology
COL6A3	22	1	5	28							Neurology
COL7A1	104	8	44	156		7		7			Carrier
COL9A1	1			1							Pediatric Genetics
COL9A2	1			1							Pediatric Genetics
COLQ	10	1	4	15							Neurology
COMP	5		2	7				2			Pediatric Genetics
COPA	9			9							Immunology
CORO1A		7		7							Immunology
CP	3	1		4							Metabolic/Newborn
CP	1			1							Pediatric Genetics
CPLANE1	10	1	4	15				1			Pediatric Genetics
CPOX	6		2	8							Metabolic/Newborn
CPS1	17		7	24							Carrier
CPS1	10		5	15							Metabolic/Newborn
CPT1A	25		2	27							Carrier
CPT1A	10		1	11							Metabolic/Newborn
CPT2	12	1	4	17	1	1			1		Cardiology
CPT2	209	2	54	265	7	1					Carrier
CPT2	39		6	45							Metabolic/Newborn
CPT2	41		10	51			1				Neurology
CRB1	74	3	43	120			1				Carrier
CRB1	3		2	5	1						Other
CREBBP	11	9	10	30		4					Pediatric Genetics
CRTAP	6		1	7							Cardiology
CRTAP	1			1							Pediatric Genetics
CRX	2		1	3							Other
CRYAA	5			5							Other
CRYAB			4	4							Cardiology
CRYAB	1			1							Neurology
CRYAB			1	1							Preventive
CRYBA1	2		1	3							Other
CRYBB2	1			1							Other
CRYGC	1			1							Other
CRYGD	2			2							Other
CSF2RA	3		1	4							Immunology
CSF3R	5		1	6				1			Immunology
CSPP1	3		1	4							Pediatric Genetics
CSRP3	8		1	9							Cardiology
CSTB	10	1	1	12							Pediatric Genetics
CTC1	7		11	18							Hereditary Cancer
CTC1	4	1	18	23				1			Immunology
CTLA4	9	4	3	16	1	1					Immunology
CTNS	42	47	15	104							Carrier
CTNS	6	9	4	19							Metabolic/Newborn
CTPS1	3			3							Immunology
CTRC	47	1	3	51	3						Hereditary Cancer
CTRC	3			3							Pediatric Genetics
CTSA	2			2							Metabolic/Newborn
CTSC	7		1	8							Immunology
CTSD	1			1							Pediatric Genetics
CTSF	1			1							Metabolic/Newborn
CTSK	11		2	13			1				Carrier
CTSK	5			5							Metabolic/Newborn
CUBN	11		1	12							Metabolic/Newborn
CXCR4	3		1	4							Immunology
CYBA	11	3	1	15		1					Carrier
CYBA	3	1		4							Immunology
CYBB	1			1							Carrier
CYBB	20	8	7	35		1		1	1		Immunology
CYP11B1	28	4	7	39	1		2				Carrier
CYP11B2	21	3	7	31							Carrier
CYP17A1	23		10	33							Carrier
CYP19A1	4	3	1	8		1					Carrier
CYP1B1	8		7	15				1			Other
CYP27A1	107	1	9	117		1					Carrier
CYP27A1	11		1	12							Metabolic/Newborn
CYP7B1	9	1	3	13		1		1			Neurology
D2HGDH	1			1							Metabolic/Newborn
DAG1	5	2	2	9		1					Neurology
DBH	2		1	3							Metabolic/Newborn
DBT	24	5	8	37		4					Carrier
DBT	3	4	5	12		3					Metabolic/Newborn
DCAF17			1	1							Metabolic/Newborn
DCLRE1C	6	19	7	32		2					Carrier
DCLRE1C	8	10		18							Immunology
DDC	2		1	3							Metabolic/Newborn
DDHD1		1		1							Cardiology
DDHD1			2	2							Neurology
DDHD2	2			2							Neurology
DDR2	1			1							Pediatric Genetics
DEPDC5	1			1							Cardiology
DEPDC5	38	15	11	64		5			1		Pediatric Genetics
DES	18		2	20							Cardiology
DES	10		3	13							Neurology
DES	3	1		4							Preventive
DHCR7	614	7	7	628	1	3					Carrier
DHCR7	14		2	16	1						Metabolic/Newborn
DHCR7	30		2	32							Pediatric Genetics
DHDDS	35		2	37				1			Carrier
DIAPH1	1	1	2	4							Pediatric Genetics
DICER1	32	2	46	80				2			Hereditary Cancer
DIS3L2	14	63	9	86		59		1	2		Hereditary Cancer
DIS3L2		2	1	3		2					Pediatric Genetics
DKC1	4			4							Hereditary Cancer
DKC1	1			1							Immunology
DLAT		1		1							Metabolic/Newborn
DLD	70	1	9	80				1			Carrier
DLD			1	1							Metabolic/Newborn
DLL3	1		1	2							Pediatric Genetics
DMD	12	50	13	75		9			1		Cardiology
DMD	16	21	2	39		5					Carrier
DMD	137	448	62	647	1	94	1	5	1		Neurology
DMD		2	1	3		1					Preventive
DNAAF1	5	1	3	9	2						Pediatric Genetics
DNAAF2	1		2	3	1						Pediatric Genetics
DNAAF3	6		8	14				3			Pediatric Genetics
DNAAF4	3	6	8	17		3	1	5			Pediatric Genetics
DNAAF5	4		1	5							Pediatric Genetics
DNAH1	4		4	8				1			Pediatric Genetics
DNAH11	45	5	9	59		4	1	1			Pediatric Genetics
DNAH5	100	7	53	160	1	2		11			Carrier
DNAH5	59	8	35	102	2	1		11			Pediatric Genetics
DNAH8	13		6	19	1				2		Pediatric Genetics
DNAI1	98		26	124							Carrier
DNAI1	12		10	22							Pediatric Genetics
DNAI2	34	5	4	43		1					Carrier
DNAI2	1			1							Pediatric Genetics
DNAJB2	1			1							Cardiology
DNAJB2	7			7							Neurology
DNAJB6	8			8							Neurology
DNAJC19	2			2							Cardiology
DNAL1		2		2		2					Pediatric Genetics
DNM1	5			5							Pediatric Genetics
DNM2	21			21							Neurology
DNMT1	1			1							Neurology
DNMT3A	4			4							Pediatric Genetics
DNMT3B	4			4							Immunology
DOCK2	2		1	3							Immunology
DOCK7	7			7					2		Pediatric Genetics
DOCK8	21	18	3	42		7					Immunology
DOK7	1			1							Cardiology
DOK7	5	4	42	51		2		7			Neurology
DOLK	1			1							Cardiology
DPAGT1		1		1							Neurology
DPM1	2			2							Metabolic/Newborn
DPM1	3	1	1	5							Neurology
DPM3	1			1							Metabolic/Newborn
DRC1	3	1	2	6							Pediatric Genetics
DSC2	7	1	4	12							Cardiology
DSG2	7	1	15	23	1	1		6			Cardiology
DSG2			1	1							Preventive
DSP	76	2	57	135		1		1			Cardiology
DSP	2		4	6							Neurology
DSP	1		1	2							Preventive
DST			1	1				1			Cardiology
DST	21	3	6	30		2			1		Neurology
DYNC1H1	7			7					1		Neurology
DYNC1H1	1			1							Pediatric Genetics
DYNC2H1	2		2	4							Pediatric Genetics
DYRK1A	7	2	5	14		2					Pediatric Genetics
DYSF	4			4							Cardiology
DYSF	71	7	34	112		4		1			Carrier
DYSF	73	3	37	113	1	2		4			Neurology
EBP	1			1							Pediatric Genetics
EDA	4	1		5		1					Carrier
EDA	26	7	10	43	6	7					Other
EDA	1	2		3		2					Pediatric Genetics
EDAR	13		3	16							Other
EDAR	1			1							Pediatric Genetics
EEF1A2	2			2							Pediatric Genetics
EFEMP2	2	2		4		1					Cardiology
EFHC1	1			1							Pediatric Genetics
EGFR	39			39							Hereditary Cancer
EGR2	7			7							Neurology
EHMT1		10	2	12		2		1			Pediatric Genetics
EIF2B5	39		1	40							Carrier
ELANE	6			6							Hereditary Cancer
ELANE	10			10							Immunology
ELN	2			2							Cardiology
ELN	11	14	11	36		2					Pediatric Genetics
ELP1	142	4	13	159		1					Carrier
ELP1	21		1	22							Neurology
EMD	1	1	1	3							Cardiology
EMD		3	2	5							Carrier
EMD	3	1	6	10							Neurology
ENG	91	22	41	154	1	3			1		Cardiology
ENG	2		1	3					1		Hereditary Cancer
ENG	1			1							Preventive
EP300	4	3	5	12							Pediatric Genetics
EPCAM		68		68		19					Hereditary Cancer
EPCAM		1		1							Preventive
EPG5	5		3	8							Immunology
EPHA2	3		1	4							Other
EPM2A	11	2	3	16	1	1		1			Pediatric Genetics
ERCC4	12	2	2	16		2					Hereditary Cancer
ERCC6	52	4	17	73	2			1			Carrier
ERCC8	32	16	11	59		10					Carrier
ERF	4			4							Pediatric Genetics
ERLIN2	4			4							Neurology
ESCO2	12		18	30				2			Carrier
ETFA	14	1	1	16		1					Carrier
ETFA	6			6							Metabolic/Newborn
ETFB	2			2							Metabolic/Newborn
ETFDH	61	3	17	81		1					Carrier
ETFDH	27	1	4	32							Metabolic/Newborn
ETHE1	7	5		12		3					Carrier
ETHE1	1		1	2							Metabolic/Newborn
EVC	41	9	15	65		5					Carrier
EVC	5	1	2	8							Pediatric Genetics
EVC2	68	4	17	89	2	2		2			Carrier
EVC2	11	1	8	20		1					Pediatric Genetics
EXOSC3	1			1							Neurology
EXT1	1		4	5				2			Hereditary Cancer
EXT1	104	24	80	208	3	8		6	2		Pediatric Genetics
EXT2	3			3							Hereditary Cancer
EXT2	41	10	33	84		2	3				Pediatric Genetics
EYA1	10	6	2	18		3					Pediatric Genetics
EYA4	1			1							Cardiology
EYS	195	50	125	370	13	11	1	5			Carrier
EZH2	2			2							Pediatric Genetics
F11	82	3	4	89		1					Carrier
F2	291			291							Carrier
F2	40			40							Other
F2	141			141							Preventive
F5	467			467							Carrier
F5	72			72							Other
F5	198			198							Preventive
F9	5	1		6							Carrier
F9	14		1	15							Other
FA2H	2		2	4				1			Neurology
FAH	95	2	7	104				2			Carrier
FAH	7		1	8							Metabolic/Newborn
FAM161A	31		38	69							Carrier
FANCA	102	48	48	198	3	3		2			Carrier
FANCA	54	34	42	130	1	2		2	1		Hereditary Cancer
FANCC	78	6	29	113		2					Carrier
FANCC	83	9	28	120		4					Hereditary Cancer
FANCD2	9	1	5	15							Hereditary Cancer
FANCE	4		3	7				1			Hereditary Cancer
FANCF	1		5	6	1						Hereditary Cancer
FANCG	12	1	19	32				4			Carrier
FANCG	6		5	11				1			Hereditary Cancer
FANCI	4		6	10	1						Hereditary Cancer
FANCL	6	1	1	8							Hereditary Cancer
FANCM	116	7	22	145	1	4	3	5			Hereditary Cancer
FARS2	6	12	3	21		10					Pediatric Genetics
FAS	4	1	4	9					1		Immunology
FBN1	398	26	101	525	6	10	1				Cardiology
FBN1	2			2							Metabolic/Newborn
FBN1	1			1							Pediatric Genetics
FBN2	7			7							Cardiology
FBN2	1			1							Metabolic/Newborn
FBP1	5	1	4	10		1					Metabolic/Newborn
FERMT3	3		2	5							Immunology
FGD4	2	2	3	7		1		1			Neurology
FGFR1	4	1	1	6							Pediatric Genetics
FGFR2	57			57							Pediatric Genetics
FGFR3	128			128							Pediatric Genetics
FH	20	3	115	138		1					Carrier
FH	182	13	429	624	8	7		1			Hereditary Cancer
FH	1	1		2							Metabolic/Newborn
FH	4		31	35							Preventive
FHL1	8	1	4	13				1			Cardiology
FHL1	7	1	3	11		1					Neurology
FIG4	1		1	2							Cardiology
FIG4	60	1	16	77		1					Neurology
FKBP14			8	8							Cardiology
FKBP14	1		7	8							Neurology
FKRP	59		2	61							Cardiology
FKRP	143		2	145							Carrier
FKRP	73		4	77							Neurology
FKTN	5	1	7	13		1		5			Cardiology
FKTN	15	2	90	107			5	81			Carrier
FKTN	5		13	18			1	10			Neurology
FLCN	51	16	142	209	18	10	1	50	1		Hereditary Cancer
FLCN	1		3	4				2			Pediatric Genetics
FLCN		1	2	3		1					Preventive
FLNA	12		8	20					2		Cardiology
FLNA	3		1	4							Pediatric Genetics
FLNB	1			1							Pediatric Genetics
FLNC	39	1	32	72	1	1					Cardiology
FLNC	10	1	2	13							Neurology
FLNC	2	2	3	7							Preventive
FMR1	5		180	185							Carrier
FOLR1	2			2							Pediatric Genetics
FOXC1	3	5	4	12	1						Other
FOXE3			1	1							Cardiology
FOXG1	5	2	9	16				5			Pediatric Genetics
FOXN1	3		5	8							Immunology
FOXP3	6			6							Immunology
FRRS1L	3	1	15	19		1		2			Pediatric Genetics
FTCD	2		5	7							Metabolic/Newborn
FTL	3			3							Pediatric Genetics
FUCA1	1			1							Metabolic/Newborn
FUCA1	2			2							Pediatric Genetics
FUS	3		1	4							Neurology
G6PC	153	2	19	174			1		1		Carrier
G6PC	37	1	4	42							Metabolic/Newborn
G6PC3	1		3	4							Immunology
G6PD	268	2		270							Carrier
G6PD	3			3							Immunology
G6PD	66			66							Metabolic/Newborn
GAA	214	2	18	234		2		1			Cardiology
GAA	505	9	67	581	2	8		5			Carrier
GAA	112	4	12	128	1	3		1			Metabolic/Newborn
GAA	106	4	19	129	4	4		1			Neurology
GABBR2	1			1							Pediatric Genetics
GABRA1	13	1		14							Pediatric Genetics
GABRB2	1			1							Pediatric Genetics
GABRB3	7	29	3	39							Pediatric Genetics
GABRG2	15	5	4	24		1					Pediatric Genetics
GALC	157	61	13	231	1	5					Carrier
GALC	14	15	2	31		1					Metabolic/Newborn
GALK1	17		6	23	2						Carrier
GALK1	2			2							Metabolic/Newborn
GALNS	23	3	2	28		1					Metabolic/Newborn
GALNS	1			1							Pediatric Genetics
GALNT3	1		1	2							Metabolic/Newborn
GALT	220	23	4152	4395		1					Carrier
GALT	178	3	166	347							Metabolic/Newborn
GAMT	22	1	11	34	1			1			Carrier
GAMT	7			7							Metabolic/Newborn
GAMT	18		5	23	1			2			Pediatric Genetics
GAN	5	1	2	8							Neurology
GARS	6			6							Neurology
GAS8	1		1	2							Pediatric Genetics
GATA1	6		2	8	1				3		Hereditary Cancer
GATA2	6			6							Hereditary Cancer
GATA2	3	1	2	6				1			Immunology
GATA2	1			1							Other
GATA4	2	4		6							Cardiology
GATA6	1			1							Cardiology
GATA6	1	1		2							Pediatric Genetics
GATM			1	1							Pediatric Genetics
GBA	511		22	533			11			533	Carrier
GBA2	1		1	2							Neurology
GBE1	189	7	30	226	22	3					Carrier
GBE1	8	1	3	12							Metabolic/Newborn
GCDH	136	1	7	144				1			Carrier
GCDH	1			1							Immunology
GCDH	64		2	66							Metabolic/Newborn
GCH1	9	2	3	14		1					Neurology
GCNT2	1	1		2		1					Other
GCNT2		1		1							Pediatric Genetics
GDAP1	1			1							Cardiology
GDAP1	85		8	93							Neurology
GDF1			1	1							Cardiology
GDF1	3			3							Pediatric Genetics
GFM1	19	2	21	42	3						Carrier
GFPT1	2			2							Cardiology
GFPT1	1			1							Metabolic/Newborn
GFPT1	31	1	1	33		1					Neurology
GIF			1	1							Metabolic/Newborn
GJA1	1			1							Other
GJA1	1			1							Pediatric Genetics
GJA8	4	2		6							Other
GJB1	1			1							Carrier
GJB1	126	3	9	138	1						Neurology
GJB2	1180		827	2007	8			3	1		Carrier
GJB6	7	1		8							Other
GLA	23	1	3	27			1				Cardiology
GLA	8			8							Carrier
GLA	57		10	67	1			1			Metabolic/Newborn
GLA	3			3							Preventive
GLB1	62	3	13	78		3		1			Carrier
GLB1	17		6	23							Metabolic/Newborn
GLDC	82	20	8	110		5					Carrier
GLDC	15	9	1	25		1					Metabolic/Newborn
GLDC	22	7	2	31		2					Pediatric Genetics
GLE1	22	7	5	34	1						Carrier
GLI2			2	2	1						Pediatric Genetics
GLI3	8		9	17			1				Pediatric Genetics
GLRA1	13			13							Metabolic/Newborn
GLRA1	7	1	2	10		1					Pediatric Genetics
GLUD1	4			4							Metabolic/Newborn
GMPPB	1			1							Cardiology
GMPPB	2			2							Metabolic/Newborn
GMPPB	27		1	28	1						Neurology
GNAO1	5			5							Pediatric Genetics
GNB4	4			4							Neurology
GNE	186	5	7	198		5					Carrier
GNE	2			2							Metabolic/Newborn
GNE	52		4	56				1			Neurology
GNPTAB	33		63	96			1	1			Carrier
GNPTAB	9	2	9	20							Metabolic/Newborn
GNPTAB	1		3	4							Pediatric Genetics
GNPTG	17	1	25	43				9			Carrier
GNPTG		1	1	2		1					Metabolic/Newborn
GNS	4	2	3	9							Carrier
GNS		1		1							Metabolic/Newborn
GOSR2	6	1	3	10							Pediatric Genetics
GP9	10			10							Carrier
GPC3	1	4		5		1			1		Hereditary Cancer
GPC3	3	2	2	7		1		1			Pediatric Genetics
GPHN	3	5	1	9		4					Pediatric Genetics
GREM1		13		13		13					Hereditary Cancer
GRHPR	19	1	32	52			1				Carrier
GRHPR	3		3	6							Metabolic/Newborn
GRIN1	4			4							Pediatric Genetics
GRIN2A	16	8	5	29		5	1				Pediatric Genetics
GRIN2B	2	1		3							Pediatric Genetics
GRN	6		4	10							Neurology
GSS	5			5							Metabolic/Newborn
GUCY2D	5		2	7							Other
GUSB	1	3		4		1					Metabolic/Newborn
GUSB	2			2							Pediatric Genetics
GYG1	1			1							Immunology
GYG1	6			6							Metabolic/Newborn
GYS1	1	1		2		1					Metabolic/Newborn
GYS1	3			3					1		Neurology
GYS2	1		1	2							Metabolic/Newborn
HADHA	66	1	10	77							Carrier
HADHA	14		2	16	1						Metabolic/Newborn
HADHB	1			1							Metabolic/Newborn
HARS	2			2							Neurology
HAX1	3		31	34				1			Carrier
HAX1	1	1	3	5				1			Immunology
HBA1		2532		2532		2				2532	Carrier
HBA2	13	254		267		2				267	Carrier
HBB	972	25	59	1056	1	4					Carrier
HCN1	3			3							Pediatric Genetics
HCN4	1			1							Cardiology
HDAC8	2			2							Pediatric Genetics
HEXA	119	5	158	282		3			1		Carrier
HEXA	19		12	31							Metabolic/Newborn
HEXA	11		4	15							Neurology
HEXB	62	20	18	100	1						Carrier
HEXB	2	2	3	7							Metabolic/Newborn
HFE	41			41							Cardiology
HFE	3315		1	3316							Carrier
HFE	1			1							Neurology
HFE	311			311							Other
HFE	1440			1440							Preventive
HGD	31		4	35							Carrier
HGD	5	1	1	7		1					Metabolic/Newborn
HGSNAT	16		5	21			3				Carrier
HGSNAT	7	2	1	10							Metabolic/Newborn
HIBCH	1			1							Metabolic/Newborn
HINT1	1			1							Cardiology
HINT1	14	1		15							Neurology
HJV	22	12	4	38							Carrier
HJV	1			1							Other
HJV	4			4							Preventive
HLCS	23	3	11	37	1	2		1			Carrier
HLCS	3	1	1	5		1					Metabolic/Newborn
HMBS	47	4	11	62		1					Metabolic/Newborn
HMGCL	14		10	24							Carrier
HMGCL	3		1	4							Metabolic/Newborn
HMGCS2	2			2							Metabolic/Newborn
HNRNPU	1	5	6	12							Pediatric Genetics
HOGA1	151		72	223				2			Carrier
HOGA1	3		3	6							Metabolic/Newborn
HOXB13	679			679							Hereditary Cancer
HOXB13	24			24							Preventive
HPD			1	1				1			Metabolic/Newborn
HPRT1	1	2	2	5	1	1		1			Metabolic/Newborn
HPRT1	3		2	5							Pediatric Genetics
HPS1	7	1	36	44	6			15			Carrier
HPS3	37	18	9	64	2	16		1			Carrier
HRAS	1			1							Cardiology
HRAS	9			9							Pediatric Genetics
HSD17B10	1			1							Metabolic/Newborn
HSD17B4	28	1	7	36							Carrier
HSD17B4	4			4							Metabolic/Newborn
HSD3B2	21	1		22							Carrier
HSPB1	27	6	6	39				2			Neurology
HSPB8	1			1							Neurology
HYAL1	3	1	3	7	1	1					Carrier
HYLS1	9			9							Carrier
IBA57	1			1							Neurology
ICOS		3	1	4							Immunology
IDH2	1			1							Metabolic/Newborn
IDS	2			2							Carrier
IDS	15	1	5	21	1						Metabolic/Newborn
IDUA	175		31	206	2			2			Carrier
IDUA	48		7	55				2			Metabolic/Newborn
IFNGR1		1	1	2							Immunology
IFNGR2			1	1							Immunology
IFT140	1		1	2							Pediatric Genetics
IFT172	1			1							Pediatric Genetics
IGHMBP2			1	1							Cardiology
IGHMBP2	39		20	59				2			Neurology
IKBKB	4			4							Immunology
IL10RA	1	1		2							Immunology
IL10RB	3	1		4		1					Immunology
IL12B	2			2							Immunology
IL12RB1	6	1	5	12		1					Immunology
IL17RA	3		1	4							Immunology
IL1RN	1	1	2	4	2						Immunology
IL2RG	19		4	23	1						Immunology
IL36RN	4	2		6							Immunology
IL7R	4		1	5				1			Immunology
INF2	5			5							Neurology
INPP5E			1	1							Pediatric Genetics
INVS	4		1	5							Pediatric Genetics
IQCB1	2		2	4							Pediatric Genetics
IQSEC2	6	1	9	16	1	1					Pediatric Genetics
IRAK4	6		2	8	1						Immunology
IRF6	13		1	14							Pediatric Genetics
ISPD	4		9	13							Neurology
ITCH		1		1		1					Immunology
ITGA2B	3		2	5							Other
ITGA7	10		1	11							Neurology
ITGB2	8	1	2	11							Immunology
ITGB3	1			1							Other
ITPA	4	1	1	6		1					Pediatric Genetics
IVD	83	2	9	94		1					Carrier
IVD	20	6	4	30		1					Metabolic/Newborn
JAG1	14	1	13	28							Pediatric Genetics
JAK3	6			6							Immunology
JUP	2	1	2	5	1	1					Cardiology
JUP	1			1							Preventive
KANSL1	3	1	2	6							Pediatric Genetics
KAT6B			3	3							Pediatric Genetics
KCNA1	1			1							Pediatric Genetics
KCNA2	13	1		14							Pediatric Genetics
KCNB1	5			5							Pediatric Genetics
KCNC1	3			3							Pediatric Genetics
KCND2	1			1							Pediatric Genetics
KCNE1	9		2	11							Cardiology
KCNE1	1		1	2							Preventive
KCNH2	87	4	65	156	3	2		13			Cardiology
KCNH2	4	2	3	9							Pediatric Genetics
KCNH2			1	1							Preventive
KCNH5	2			2							Pediatric Genetics
KCNJ10	5		1	6							Pediatric Genetics
KCNJ11	2		1	3							Carrier
KCNJ2	16	1		17		1					Cardiology
KCNJ2	10		1	11							Neurology
KCNMA1	2		2	4							Pediatric Genetics
KCNQ1	327	11	51	389	1	4		14			Cardiology
KCNQ1	2			2							Neurology
KCNQ1	1			1							Pediatric Genetics
KCNQ1	2		2	4				1			Preventive
KCNQ2	95	25	22	142	1	6		1	2		Pediatric Genetics
KCNQ3	8	1	4	13	2						Pediatric Genetics
KCNT1	1			1							Cardiology
KCNT1	32			32							Pediatric Genetics
KCTD7	3	1	2	6	1						Pediatric Genetics
KDM5C	1			1							Neurology
KDM6A	4		2	6							Pediatric Genetics
KIAA0586	9	2	17	28							Pediatric Genetics
KIF1A	8	2	3	13	1						Neurology
KIF1C	1			1							Neurology
KIF5A	8			8							Neurology
KIF7	2			2							Pediatric Genetics
KIT	4	1	3	8		1			1		Hereditary Cancer
KLHL40	4		1	5							Neurology
KMT2D	23	1	22	46				1			Pediatric Genetics
KPTN			3	3	2						Pediatric Genetics
KRAS	12			12							Pediatric Genetics
KRIT1	51	6	27	84				3	1		Pediatric Genetics
L1CAM	9		1	10							Neurology
L2HGDH	1	1	1	3							Metabolic/Newborn
LAMA2	1		2	3							Cardiology
LAMA2	69	11	53	133	4	4		1			Carrier
LAMA2	48	6	44	98	4	3		1			Neurology
LAMA3	12		6	18				1			Carrier
LAMB2		1	1	2							Cardiology
LAMB2		1	2	3	1						Neurology
LAMB3	68		19	87			5		5		Carrier
LAMC2	22	2	5	29		2					Carrier
LAMP2	5	1	4	10							Cardiology
LAMP2	1		4	5							Metabolic/Newborn
LAMP2	2	1		3							Neurology
LARGE1	1	6	1	8		3					Neurology
LCA5	28	1	3	32				1			Carrier
LCA5	1			1							Other
LDB3	2			2							Cardiology
LDB3	7			7							Neurology
LDLR	500	77	94	671	3	28					Cardiology
LDLR	75	7	10	92		2					Carrier
LDLR	14	2	1	17		1					Preventive
LDLRAP1	2		2	4							Cardiology
LDLRAP1	3	1	3	7				2			Carrier
LDLRAP1	1	1		2							Preventive
LGI1	2	1		3							Pediatric Genetics
LHX3	2		1	3							Carrier
LIAS			6	6							Pediatric Genetics
LIFR	18	1	13	32							Carrier
LIG4	4		17	21				1	1		Immunology
LIPA	94	2	7	103		2		1			Carrier
LIPA	12	4	3	19		2					Metabolic/Newborn
LITAF	7			7							Neurology
LMBRD1	1		3	4							Metabolic/Newborn
LMNA	96	2	17	115	1				1		Cardiology
LMNA	83	3	6	92		1					Neurology
LMNA	3			3							Preventive
LMOD3			1	1							Neurology
LMX1B	1	1		2		1					Pediatric Genetics
LOXHD1	87		22	109							Carrier
LPIN2	1	4	5	10				1			Immunology
LPL	38	2	1	41	1						Carrier
LRAT			1	1							Other
LRBA	5	6	7	18		2					Immunology
LRPPRC	14		7	21				1			Carrier
LRRC6	7		6	13							Pediatric Genetics
LRRK2	24			24							Neurology
LRSAM1	6	4	8	18		3					Neurology
LYST	4		1	5							Immunology
LZTR1	11		8	19							Hereditary Cancer
MAF		1	1	2	1						Other
MAGT1	2			2							Immunology
MALT1		2	5	7							Immunology
MAN2B1	40	1	17	58	2			2			Carrier
MAN2B1	6		1	7							Metabolic/Newborn
MAP2K1	3			3							Pediatric Genetics
MAP2K2	2			2							Pediatric Genetics
MAPT	9			9							Neurology
MASP1		1		1							Pediatric Genetics
MAT1A	26			26							Metabolic/Newborn
MATN3	1			1							Pediatric Genetics
MAX	5		3	8				1			Hereditary Cancer
MBD5	3	3	4	10							Pediatric Genetics
MCCC1	20	3	14	37		1					Carrier
MCCC1	48	3	17	68	3	3					Metabolic/Newborn
MCCC2	52	2	3	57		2					Carrier
MCCC2	52	2	1	55							Metabolic/Newborn
MCEE		1		1							Metabolic/Newborn
MCIDAS	2			2							Pediatric Genetics
MCOLN1	43	18	6	67	1	1					Carrier
MCOLN1	1	1		2							Metabolic/Newborn
MECP2	101	17	35	153	9	2	10	3	2		Pediatric Genetics
MED13L	1	1		2							Pediatric Genetics
MED17	8	3	7	18		1					Carrier
MEF2C	4	4	2	10							Pediatric Genetics
MEFV	240			240							Carrier
MEFV	246			246							Immunology
MEFV	1			1							Metabolic/Newborn
MEGF10			1	1							Cardiology
MEGF10	7			7							Neurology
MEN1	83	13	77	173	1	2		14	2		Hereditary Cancer
MEN1			1	1							Preventive
MESP2	7	2	3	12							Carrier
MET	3			3							Hereditary Cancer
MFN2	1			1							Cardiology
MFN2	113	3	1	117							Neurology
MFRP	1			1							Other
MFSD8	11	2	3	16		2					Carrier
MFSD8	4	2		6		2					Metabolic/Newborn
MFSD8	6	5	2	13		2		1			Pediatric Genetics
MIP	2		1	3							Other
MIP	1			1							Pediatric Genetics
MITF	552			552							Hereditary Cancer
MITF	27			27							Preventive
MKKS	2			2							Pediatric Genetics
MKS1	28	1	47	76	38	1					Carrier
MKS1	4		3	7	2						Pediatric Genetics
MLC1	31		5	36	1			1			Carrier
MLH1	402	94	180	676	9	31	2	12			Hereditary Cancer
MLH1	1			1							Pediatric Genetics
MLH1	4		1	5							Preventive
MLYCD	3	1	2	6							Metabolic/Newborn
MMAA	33		8	41							Carrier
MMAA	7	1	3	11							Metabolic/Newborn
MMAB	27			27							Carrier
MMAB	6			6							Metabolic/Newborn
MMACHC	90	1	116	207							Carrier
MMACHC	33	2	22	57							Metabolic/Newborn
MMADHC	4	1	2	7				1			Carrier
MMADHC		2	2	4		1					Metabolic/Newborn
MMP13	4			4							Pediatric Genetics
MMP2		1		1		1					Pediatric Genetics
MOCS1			1	1							Metabolic/Newborn
MOGS		1		1							Metabolic/Newborn
MORC2	11			11							Neurology
MPI	14		5	19							Carrier
MPL	99	1	14	114		1					Carrier
MPL	2			2							Hereditary Cancer
MPV17	14	1	5	20							Carrier
MPZ	92	3	20	115							Neurology
MRE11	34	4	9	47		1		1			Hereditary Cancer
MSH2	432	215	183	830	1	62	13	104	2	11	Hereditary Cancer
MSH2			1	1							Preventive
MSH3	187	23	137	347	2	18		22	1		Hereditary Cancer
MSH3	6	1	5	12		1					Preventive
MSH6	443	35	590	1068	44	13	1	130	5		Hereditary Cancer
MSH6	6		5	11	1						Preventive
MSX1			1	1							Other
MSX2	1			1							Pediatric Genetics
MTHFR	25		7	32							Carrier
MTHFR	4		2	6							Metabolic/Newborn
MTM1		1	2	3							Carrier
MTM1	16	2	3	21		2		1	1		Neurology
MTMR2	2		7	9				1			Neurology
MTO1	6		2	8							Cardiology
MTOR	2			2							Pediatric Genetics
MTR	3			3							Metabolic/Newborn
MTRR	10	3	15	28	4	1					Carrier
MTRR		1		1							Metabolic/Newborn
MTTP	29	2	6	37		1					Carrier
MUSK	1			1							Cardiology
MUSK	11		2	13				1			Neurology
MUT	91	2	17	110	1	1		1			Carrier
MUT	32		9	41							Metabolic/Newborn
MUTYH	3921	13	231	4165		2		3	2		Hereditary Cancer
MUTYH	2			2							Pediatric Genetics
MUTYH	124		4	128							Preventive
MVK	82	1	2	85							Immunology
MYBPC3	564	11	240	815	33	4	1				Cardiology
MYBPC3	2			2							Metabolic/Newborn
MYBPC3	14		2	16							Neurology
MYBPC3	6		11	17	10						Preventive
MYD88			4	4	3						Immunology
MYH11	6	6	1	13							Cardiology
MYH11		1	1	2							Preventive
MYH2			1	1							Cardiology
MYH2	4	1	3	8							Neurology
MYH7	384		4	388							Cardiology
MYH7	1			1							Metabolic/Newborn
MYH7	22		8	30				2			Neurology
MYH7	8			8							Preventive
MYL2	11			11							Cardiology
MYL2	1			1							Neurology
MYL3	22			22							Cardiology
MYLK	2		3	5							Cardiology
MYLK			1	1							Preventive
MYO7A	99	1	34	134	2			6			Carrier
MYOT	17			17							Neurology
MYPN	2			2							Cardiology
MYPN	2			2							Neurology
NAGA	2			2							Metabolic/Newborn
NAGLU	50		12	62	2						Carrier
NAGLU	10		3	13							Metabolic/Newborn
NAGS	7		2	9							Carrier
NAGS	3			3							Metabolic/Newborn
NBN	22	1	39	62							Carrier
NBN	202	40	402	644	10	3	2	8	6		Hereditary Cancer
NBN	3		7	10							Immunology
NBN	4	1	10	15		1					Preventive
NCF2	3	3		6		1					Immunology
NCF4	2	1		3		1					Immunology
NDRG1	5			5							Carrier
NDRG1	2		1	3							Neurology
NDUFAF5	4			4							Carrier
NEB	1			1							Cardiology
NEB	167	39	56	262	1	39	1		1	16	Carrier
NEB	72	6	37	115		3		2		13	Neurology
NEFL	12			12							Neurology
NEK1			2	2							Pediatric Genetics
NEK8	1			1							Pediatric Genetics
NEU1	8		1	9							Metabolic/Newborn
NEXMIF	11	2	14	27				1	4		Pediatric Genetics
NF1	4		3	7							Cardiology
NF1	268	34	163	465	4	4	3	12	105		Hereditary Cancer
NF1	584	75	324	983	3	10	2	18	9		Pediatric Genetics
NF1	5	1	1	7				1	1		Preventive
NF2	18	12	8	38	1	4			4		Hereditary Cancer
NF2	2			2							Pediatric Genetics
NF2		1		1							Preventive
NFIX	1	1	1	3	1						Pediatric Genetics
NFKB2	2		1	3							Immunology
NGLY1			1	1							Metabolic/Newborn
NGLY1	11	1	4	16	1			1			Pediatric Genetics
NHEJ1	4			4							Immunology
NHLRC1	5		3	8				1			Pediatric Genetics
NHS	2	1	4	7					1		Other
NIPA1	6			6							Neurology
NIPBL	16	2	20	38			1		2		Pediatric Genetics
NKX2-5	1		2	3							Cardiology
NKX2-5	3	2	2	7							Pediatric Genetics
NLRC4	1			1							Immunology
NLRP3	24			24					2		Immunology
NMNAT1	3			3							Other
NOD2	697		234	931							Immunology
NODAL	1			1							Pediatric Genetics
NOTCH1		1	2	3							Pediatric Genetics
NOTCH2	1		2	3							Pediatric Genetics
NPC1	93		26	119				1			Carrier
NPC1	2			2							Immunology
NPC1	36		7	43							Metabolic/Newborn
NPC2	9	2	1	12		1					Carrier
NPHP1	2	26	1	29							Pediatric Genetics
NPHP3	2	1	6	9							Pediatric Genetics
NPHP4	6		4	10							Pediatric Genetics
NPHS1	53	1	16	70		1		3			Carrier
NPHS2	70	1	13	84		1		2			Carrier
NPR2	2			2							Pediatric Genetics
NPRL3	12	36	13	61	2	23					Pediatric Genetics
NR0B1			2	2							Pediatric Genetics
NR2E3	106	1	11	118							Carrier
NR5A1	2	1	1	4							Pediatric Genetics
NRAS	1			1							Pediatric Genetics
NRXN1	5	14	1	20		1					Pediatric Genetics
NSD1	28	2	19	49		2					Pediatric Genetics
NSDHL	2			2							Pediatric Genetics
NT5C2	3			3							Neurology
NTHL1	822	5	24	851				3	1		Hereditary Cancer
NTHL1	34		2	36							Preventive
NTRK1	13		5	18							Carrier
NTRK1	6	1	6	13	1						Neurology
OAT	32	2	4	38				2			Carrier
OAT	2		1	3				1			Metabolic/Newborn
OCRL	2		3	5							Other
OFD1	1	1	3	5							Pediatric Genetics
OPA3	10	2	1	13		2					Carrier
OPLAH	2		1	3							Metabolic/Newborn
OPTN	1	2	3	6		1					Neurology
ORAI1	1			1							Immunology
OTC	3			3							Carrier
OTC	39	2	3	44		2					Metabolic/Newborn
P3H1	3			3							Cardiology
P3H1	3			3							Pediatric Genetics
PACS1	2			2							Pediatric Genetics
PAH	1074	11	21	1106	4	11					Carrier
PAH	1			1							Immunology
PAH	432	6	13	451		6					Metabolic/Newborn
PALB2	655	150	836	1641	15	85	1	5			Hereditary Cancer
PALB2	6	1	14	21		1	2				Preventive
PANK2	13		7	20	1						Pediatric Genetics
PARN	6	2	2	10		2					Hereditary Cancer
PARN	2	1		3		1					Immunology
PAX2			4	4				4			Other
PAX6	8	4	5	17	1						Other
PAX6	10	5	8	23		1					Pediatric Genetics
PAX9	1		1	2							Other
PC	3		3	6							Carrier
PCCA	28	11	8	47		2		1			Carrier
PCCA	7	4	2	13							Metabolic/Newborn
PCCB	40	2	43	85	18	1		5			Carrier
PCCB	12	1	5	18	2	1					Metabolic/Newborn
PCDH15	58	16	26	100	5	5					Carrier
PCDH19	32	10	30	72		1		5	4		Pediatric Genetics
PCSK9	6			6							Cardiology
PDCD10	8	7	2	17		1		1			Pediatric Genetics
PDGFRB	4			4							Pediatric Genetics
PDHA1		1		1							Carrier
PDHA1	7		3	10							Metabolic/Newborn
PDHB	3			3							Carrier
PDHX	1			1							Metabolic/Newborn
PDK3	1			1							Neurology
PEX1	53	5	72	130	2	2		4			Carrier
PEX1	11		7	18							Metabolic/Newborn
PEX10	10	1	15	26	1						Carrier
PEX10	1	2	1	4							Metabolic/Newborn
PEX12	14		16	30							Carrier
PEX12	3		3	6							Metabolic/Newborn
PEX2	20		5	25							Carrier
PEX2	3			3							Metabolic/Newborn
PEX26	2			2							Metabolic/Newborn
PEX6	12	2	19	33	2	1		1			Carrier
PEX6	7		1	8							Metabolic/Newborn
PEX7	84	3	6	93	1			1			Carrier
PEX7	4			4							Metabolic/Newborn
PFKM	30		11	41							Carrier
PFKM	2			2							Metabolic/Newborn
PGAM2	4			4							Metabolic/Newborn
PGAP1			1	1							Neurology
PGM1	3		1	4							Metabolic/Newborn
PGM3	2		2	4							Immunology
PHF6	1		1	2							Pediatric Genetics
PHGDH	19	2	3	24		2					Carrier
PHKA1		1		1							Metabolic/Newborn
PHKA2	13	1	6	20							Metabolic/Newborn
PHKB	1	1	1	3		1					Metabolic/Newborn
PHKG2	2			2							Metabolic/Newborn
PHOX2B			1	1					1		Hereditary Cancer
PIGA	2			2							Pediatric Genetics
PIGG	13		2	15	1						Pediatric Genetics
PIGL	1			1							Metabolic/Newborn
PIGN	1	2		3							Metabolic/Newborn
PIGN	20	13	10	43		5		2			Pediatric Genetics
PIGO	4		16	20				3			Pediatric Genetics
PIGQ	1		1	2							Pediatric Genetics
PIGT			1	1							Metabolic/Newborn
PIK3CA	1			1							Hereditary Cancer
PIK3CA	2			2					2		Pediatric Genetics
PIK3CD	14			14							Immunology
PIK3R1	10	1		11		1					Immunology
PINK1	7			7							Neurology
PITX2	1	4	3	8							Other
PITX3			1	1	1						Other
PKD2	3	1		4							Pediatric Genetics
PKHD1	210	5	130	345	1			2			Carrier
PKHD1	28	2	17	47		1					Pediatric Genetics
PKP2	81	18	56	155	2	7					Cardiology
PKP2	1			1							Neurology
PKP2	4	1		5		1			1		Preventive
PLA2G6	3		3	6							Metabolic/Newborn
PLA2G6	4			4							Pediatric Genetics
PLCB1		2		2							Pediatric Genetics
PLEC	2		1	3							Neurology
PLEKHG5	9	2	9	20							Neurology
PLN	10	3	11	24							Cardiology
PLN	3			3							Neurology
PLN	2		1	3							Preventive
PLOD1	6	5	1	12							Cardiology
PLP1	2	4	1	7							Neurology
PMM2	520	10	6	536		4					Carrier
PMM2	58	2	2	62		2					Immunology
PMM2	16		1	17							Metabolic/Newborn
PMP22	14	1049	7	1070				1			Neurology
PMS2	589	289	297	1175	88	115	1	6	1	245	Hereditary Cancer
PMS2	1			1						1	Immunology
PMS2	7	3	8	18	3					3	Preventive
PNKD	1			1							Pediatric Genetics
PNKP	4	3	17	24	4	3	3				Pediatric Genetics
PNP	3			3							Immunology
PNPLA2			2	2				1			Neurology
PNPLA6	5	1	1	7		1					Neurology
PNPO	1			1							Metabolic/Newborn
PNPO	9		1	10							Pediatric Genetics
POGLUT1		1		1		1					Metabolic/Newborn
POLD1	3		1	4							Hereditary Cancer
POLE	1			1							Hereditary Cancer
POLE	1			1							Immunology
POLG	6		1	7							Metabolic/Newborn
POLG	113	1	6	120	1	1					Pediatric Genetics
POMGNT1	29	1	8	38	1						Carrier
POMGNT1	1			1							Metabolic/Newborn
POMGNT1	15			15							Neurology
POMGNT2			1	1							Neurology
POMK	2		1	3				1			Neurology
POMT1			2	2							Cardiology
POMT1	8		12	20							Neurology
POMT2	7		2	9							Neurology
POT1	1			1							Hereditary Cancer
PPOX	12			12							Metabolic/Newborn
PPT1	35	1	5	41				4			Carrier
PPT1	9		2	11				1			Metabolic/Newborn
PPT1	15	1	4	20		1					Pediatric Genetics
PRDM12			2	2	2			2	1		Neurology
PREPL		1		1							Metabolic/Newborn
PREPL	5	6	6	17		1					Neurology
PRF1	12	1	9	22				2			Immunology
PRKAG2	15			15							Cardiology
PRKAR1A	4	4	6	14							Hereditary Cancer
PRKCD	1			1							Immunology
PRKG1	5			5							Cardiology
PRKN	1	2		3		1					Cardiology
PRKN	33	32	15	80	2	20					Neurology
PRKN	1			1							Pediatric Genetics
PRNP	9			9							Neurology
PROC	7		1	8				1			Other
PROC	3		1	4				1			Preventive
PRODH		5		5							Metabolic/Newborn
PROP1	16	2	36	54							Carrier
PROS1	16	4	1	21		4					Other
PROS1	4	1		5							Preventive
PRPH2	1			1							Other
PRPS1		1		1							Carrier
PRRT2			3	3				3	1		Cardiology
PRRT2		1		1							Metabolic/Newborn
PRRT2	3	3	28	34				25			Neurology
PRRT2	5	56	171	232	1			163	1		Pediatric Genetics
PRSS1	33	6		39						39	Hereditary Cancer
PRSS1	11	4		15						15	Pediatric Genetics
PRX	15	2	6	23		2	2				Neurology
PSAP	8	1	1	10							Carrier
PSAP	1			1							Metabolic/Newborn
PSEN1	29			29							Neurology
PSMB8	1		1	2							Immunology
PSTPIP1	3			3							Immunology
PTCH1	40	6	33	79	2	1		2	4		Hereditary Cancer
PTCH1	1		1	2							Pediatric Genetics
PTEN	118	15	49	182	1	8	1		6		Hereditary Cancer
PTEN	22	2	7	31							Pediatric Genetics
PTPN11	21			21							Cardiology
PTPN11	1			1							Neurology
PTPN11	212		3	215							Pediatric Genetics
PTPRC	1		1	2							Immunology
PTS	40	2	8	50	3	1					Carrier
PTS	6		2	8	1						Metabolic/Newborn
PURA	1	2	5	8				1	1		Pediatric Genetics
PUS1	6		5	11							Carrier
PYGL	5	1	1	7							Metabolic/Newborn
PYGM	157	6	27	190	1	5					Carrier
PYGM	26	5	6	37		3					Metabolic/Newborn
QARS	9		5	14							Pediatric Genetics
RAB23	30	1	2	33							Carrier
RAB23	2			2							Pediatric Genetics
RAB27A	9	1	5	15		1					Immunology
RAB7A	4			4							Neurology
RAD21	2			2							Pediatric Genetics
RAD50	276	18	282	576	1	8		102			Hereditary Cancer
RAD51C	229	68	126	423		22			1		Hereditary Cancer
RAD51C			1	1							Pediatric Genetics
RAD51C	2	1	1	4							Preventive
RAD51D	194	37	68	299	1	8					Hereditary Cancer
RAD51D	4	1		5							Preventive
RAF1	9			9							Cardiology
RAF1	15			15							Pediatric Genetics
RAG1	30	1	2	33							Immunology
RAG2	25		7	32							Carrier
RAG2	7	1	1	9							Immunology
RANBP2	2			2							Pediatric Genetics
RAPSN	132	2	4	138	3						Carrier
RAPSN	36	1	4	41	1						Neurology
RARS2	17	6	15	38	2	6					Carrier
RASA1	9	1	8	18		1					Cardiology
RASA1	6	1	11	18	1	1					Pediatric Genetics
RB1	77	30	31	138	1	3		4	10		Hereditary Cancer
RB1	1			1							Other
RB1	2		1	3					2		Preventive
RBCK1	3			3							Immunology
RBCK1	2		2	4							Metabolic/Newborn
RBM20	20			20							Cardiology
RBM8A	9	14		23		1					Pediatric Genetics
RDH12	44		19	63							Carrier
RDH12	1			1							Other
RECQL4	156	5	183	344	3	1		10			Hereditary Cancer
REEP1	8	6	2	16							Neurology
REEP2	2			2							Neurology
RELN	2	1	4	7							Pediatric Genetics
REST			3	3							Hereditary Cancer
RET	244		2	246					3		Hereditary Cancer
RET	8			8							Preventive
RETREG1	2		1	3	1						Neurology
RFX5	1			1							Immunology
RFXANK	1	1		2		1					Immunology
RIT1	2			2							Cardiology
RIT1	26			26							Pediatric Genetics
RMRP	63	1	98	162	68						Carrier
RMRP	17		26	43	18						Immunology
RMRP	2			2							Pediatric Genetics
RNASEH2A			4	4							Immunology
RNASEH2B	34		1	35							Immunology
ROGDI	6	1	3	10		1					Pediatric Genetics
RPE65	57		7	64	1			1			Carrier
RPE65	2		1	3							Other
RPGR	3	1	1	5							Pediatric Genetics
RPGRIP1	3		1	4							Other
RPGRIP1L	47	6	23	76	1			2			Carrier
RPGRIP1L	2		1	3							Pediatric Genetics
RPL11	1	3	2	6							Hereditary Cancer
RPL35A		2		2							Hereditary Cancer
RPL5	2	1	6	9							Hereditary Cancer
RPS10		1		1							Hereditary Cancer
RPS19	7		3	10							Hereditary Cancer
RPS24		1		1		1					Hereditary Cancer
RPS26	3			3							Hereditary Cancer
RPS6KA3	1	1		2							Pediatric Genetics
RS1	7	1		8							Carrier
RSPH1	8		1	9	1						Pediatric Genetics
RSPH3	2		1	3							Pediatric Genetics
RSPH4A	5		14	19							Pediatric Genetics
RSPH9	2		1	3							Pediatric Genetics
RTEL1	52	4	1	57		3					Carrier
RTEL1	1	1		2		1					Hereditary Cancer
RTEL1	19	5	3	27		2					Immunology
RTN2			1	1							Neurology
RUNX1	2	4	8	14		1			2		Hereditary Cancer
RUNX2	3	2	1	6		1					Pediatric Genetics
RXYLT1	1		1	2	1						Metabolic/Newborn
RXYLT1	4		1	5	1						Neurology
RYR1	7		1	8							Cardiology
RYR1			1	1							Metabolic/Newborn
RYR1	207	2	32	241	4	2		4	1		Neurology
RYR1	4		6	10							Preventive
RYR2	32	5	1	38		5					Cardiology
SACS	20	4	31	55	1			3			Carrier
SACS	6		4	10				1			Neurology
SALL1	3	1	3	7							Pediatric Genetics
SALL4	1		2	3							Pediatric Genetics
SAMHD1	11	37	5	53		28					Carrier
SAMHD1	9	8	1	18		6					Immunology
SATB2	3	3	2	8	2	1					Pediatric Genetics
SBF2		1		1		1					Cardiology
SBF2	9	1	2	12							Neurology
SCARB2	1		3	4							Pediatric Genetics
SCN11A	1			1							Neurology
SCN1A	1			1							Cardiology
SCN1A	210	19	68	297		2	1	6	1		Pediatric Genetics
SCN1B	1			1							Cardiology
SCN1B	21			21							Pediatric Genetics
SCN2A	37	5	6	48							Pediatric Genetics
SCN3A	4			4							Pediatric Genetics
SCN4A	130		2	132				1			Neurology
SCN5A	109		41	150	2						Cardiology
SCN5A	1			1							Neurology
SCN5A	5			5							Pediatric Genetics
SCN5A	3			3							Preventive
SCN8A	26			26					1		Pediatric Genetics
SCN9A	4			4							Cardiology
SCN9A	8		6	14							Neurology
SCN9A	10	8	6	24							Pediatric Genetics
SDCCAG8	2	2	6	10		1					Pediatric Genetics
SDHA	2			2						2	Cardiology
SDHA	287	2	54	343		2				343	Hereditary Cancer
SDHA	10		3	13						13	Preventive
SDHAF2	8		8	16							Hereditary Cancer
SDHAF2			1	1							Preventive
SDHB	241	30	32	303	2	20	1		2		Hereditary Cancer
SDHB	6	1	1	8							Preventive
SDHC	83	13	8	104		9			1		Hereditary Cancer
SDHC	3			3							Preventive
SDHD	75	10	13	98		4					Hereditary Cancer
SDHD	2			2							Preventive
SEC23B	2			2							Metabolic/Newborn
SELENON	2		1	3							Cardiology
SELENON	33		19	52	2		2	7			Neurology
SEPSECS	12	2	9	23		2					Carrier
SERAC1		1		1		1					Metabolic/Newborn
SERPINA1	949		8	957				1			Carrier
SERPINA1	438		2	440							Preventive
SERPINC1	11	1	1	13							Other
SERPINC1	12			12							Preventive
SETD2			1	1							Pediatric Genetics
SETX	1		5	6				1			Neurology
SGCA	64		10	74							Carrier
SGCA	43		2	45							Neurology
SGCB	1			1							Cardiology
SGCB	24		4	28	1						Carrier
SGCB	13	1	6	20	1	1					Neurology
SGCD	4		1	5							Cardiology
SGCD	1	1		2							Neurology
SGCD		1		1							Preventive
SGCE	1			1							Cardiology
SGCE	7		4	11							Neurology
SGCE			2	2							Pediatric Genetics
SGCG		1		1		1					Cardiology
SGCG	17	4	5	26		1					Carrier
SGCG	11	6	8	25		4					Neurology
SGSH	77	1	16	94							Carrier
SGSH	28		5	33							Metabolic/Newborn
SGSH	1			1							Pediatric Genetics
SH2D1A	2	5		7		2					Immunology
SH3BP2	6			6							Immunology
SH3TC2	56	3	12	71		3	1				Neurology
SHH	1			1							Pediatric Genetics
SHOC2	11			11							Pediatric Genetics
SIGMAR1	4		1	5							Neurology
SIK1		1		1							Pediatric Genetics
SIL1			2	2							Other
SIX3	1			1							Pediatric Genetics
SKI	2			2							Cardiology
SLC12A3	237	16	17	270	1	7					Carrier
SLC12A5	2	2	5	9							Pediatric Genetics
SLC12A6	12		2	14							Carrier
SLC13A5	2	1		3							Metabolic/Newborn
SLC13A5	9		2	11							Pediatric Genetics
SLC16A2	4		1	5							Neurology
SLC17A5	17	4	12	33	5	3					Carrier
SLC17A5	2		2	4	1						Metabolic/Newborn
SLC19A3	2		1	3							Metabolic/Newborn
SLC19A3	11	2	2	15							Pediatric Genetics
SLC22A5	86	2	2	90		1					Cardiology
SLC22A5	295	2	22	319	1						Carrier
SLC22A5	104		11	115				1			Metabolic/Newborn
SLC22A5	6	1		7							Neurology
SLC25A13	35	2	60	97	5	1	1				Carrier
SLC25A13	2		7	9			1				Metabolic/Newborn
SLC25A15	13		12	25				4			Carrier
SLC25A15	1		2	3							Metabolic/Newborn
SLC25A20	13		1	14							Metabolic/Newborn
SLC25A22		1	3	4							Pediatric Genetics
SLC25A46	1			1							Cardiology
SLC25A46	2	4	2	8		3					Neurology
SLC26A2	115		23	138	2			8			Carrier
SLC26A2	9		1	10							Metabolic/Newborn
SLC26A2	8		1	9							Pediatric Genetics
SLC26A4	296	9	33	338		5		3			Carrier
SLC29A3	10	1		11		1					Immunology
SLC2A1	2	1	1	4							Metabolic/Newborn
SLC2A1	3		1	4							Neurology
SLC2A1	21	4	5	30		2					Pediatric Genetics
SLC2A10	6	1	3	10							Cardiology
SLC2A10	1			1							Neurology
SLC2A2	3		1	4	1						Metabolic/Newborn
SLC35A2	1			1							Metabolic/Newborn
SLC35A2			2	2							Pediatric Genetics
SLC35A3	7			7							Carrier
SLC35A3	1			1							Pediatric Genetics
SLC35C1			1	1							Immunology
SLC37A4	17	2	34	53							Carrier
SLC37A4	6	1	5	12							Immunology
SLC37A4	5	1	4	10							Metabolic/Newborn
SLC39A4	14	1	5	20		1		1			Carrier
SLC3A1	3	2	2	7		1					Metabolic/Newborn
SLC40A1	1			1							Other
SLC40A1	1			1							Preventive
SLC4A11	20	4	11	35		1					Carrier
SLC52A2	1			1							Metabolic/Newborn
SLC52A2	14	1	3	18							Neurology
SLC52A3	1			1							Metabolic/Newborn
SLC52A3	3	1	1	5							Neurology
SLC6A1	17		5	22				1			Pediatric Genetics
SLC6A3			1	1							Neurology
SLC6A5	1			1							Metabolic/Newborn
SLC6A8		3	1	4							Carrier
SLC6A8	1		1	2							Metabolic/Newborn
SLC6A8	3	1	5	9		1		1	1		Pediatric Genetics
SLC7A7	9	7	7	23	1						Carrier
SLC7A7	2	1	3	6							Immunology
SLC7A7	1	1		2		1					Metabolic/Newborn
SLC7A9	4		4	8							Metabolic/Newborn
SLC9A6			1	1							Pediatric Genetics
SLX4	4	1	3	8	1			1			Hereditary Cancer
SMAD3	18	4	9	31		1					Cardiology
SMAD4		1	2	3							Cardiology
SMAD4	20	4	21	45	1			2	1		Hereditary Cancer
SMAD4	1			1							Pediatric Genetics
SMARCA4	26	1	6	33	1	1			2		Hereditary Cancer
SMARCAL1	32	3	8	43							Carrier
SMARCAL1	7		4	11							Immunology
SMARCAL1	1			1							Pediatric Genetics
SMARCB1	13	11	8	32		2			3		Hereditary Cancer
SMARCB1		1		1		1					Preventive
SMARCE1	6			6							Hereditary Cancer
SMC1A	7	1	2	10		1			1		Pediatric Genetics
SMC3			1	1							Pediatric Genetics
SMCHD1	3		6	9							Neurology
SMN1		6		6						6	Cardiology
SMN1		1002		1002						1002	Carrier
SMN1		1111	1	1112						1112	Neurology
SMPD1	72		37	109	3			1			Carrier
SMPD1	17		8	25	2						Metabolic/Newborn
SNCA		1		1							Neurology
SNX27			3	3				2			Pediatric Genetics
SOD1	16			16							Neurology
SOS1	1			1							Cardiology
SOS1	55	1		56							Pediatric Genetics
SOS2	2			2							Pediatric Genetics
SOX2	2	5	2	9	1						Other
SOX9	1			1							Pediatric Genetics
SP110	1	2	2	5		2					Immunology
SPAG1	2	1	7	10		1					Pediatric Genetics
SPART			4	4							Neurology
SPAST	58	30	26	114	1	15					Neurology
SPATA5	32	5	9	46							Pediatric Genetics
SPG11	1			1							Cardiology
SPG11	46	6	55	107		2		2	2		Neurology
SPG21	1			1							Cardiology
SPG21			2	2							Neurology
SPG7			1	1							Cardiology
SPG7	74	3	22	99	4	2		2			Neurology
SPINK1	195	2	1	198							Hereditary Cancer
SPINK1	29			29							Pediatric Genetics
SPINK5	16	1	6	23				1			Immunology
SPR		1		1							Metabolic/Newborn
SPR	1		1	2							Neurology
SPRED1	1			1							Cardiology
SPRED1			1	1							Hereditary Cancer
SPRED1	12	4	14	30		2	1	2	1		Pediatric Genetics
SPTAN1	2		1	3							Pediatric Genetics
SPTLC1	11			11							Neurology
SPTLC2	15			15							Neurology
SQSTM1	3		4	7							Neurology
SRD5A2	8			8							Pediatric Genetics
SRY	2			2							Pediatric Genetics
ST3GAL5	10		4	14							Pediatric Genetics
STAC3	1			1							Cardiology
STAC3	10		1	11							Neurology
STAR	20		7	27							Carrier
STAT1	25		1	26							Immunology
STAT2			2	2							Immunology
STAT3	15	1		16		1					Immunology
STAT5B			1	1				1			Immunology
STIM1			1	1							Immunology
STIM1	3	1		4		1					Neurology
STK11	27	25	14	66		8		1	3		Hereditary Cancer
STK4	5			5							Immunology
STRA6	1		2	3							Other
STRADA	4		1	5							Pediatric Genetics
STX1B	4	1	3	8		1		1			Pediatric Genetics
STXBP1	38	8	8	54		3					Pediatric Genetics
STXBP2	8		2	10							Immunology
SUCLG1		1		1							Metabolic/Newborn
SUFU	5	1	10	16	1			3	1		Hereditary Cancer
SUMF1	39	13	3	55		7					Carrier
SUMF1		1		1							Metabolic/Newborn
SUOX			1	1							Metabolic/Newborn
SURF1	1		1	2							Cardiology
SURF1			4	4							Neurology
SYN1	3		2	5	1			1			Pediatric Genetics
SYNE1	2			2							Cardiology
SYNE1	7		3	10							Neurology
SYNGAP1	18	2	11	31							Pediatric Genetics
SYNJ1	1	1	2	4		1					Pediatric Genetics
SZT2	13		7	20							Pediatric Genetics
TAP1	2		1	3							Immunology
TAP2	1			1							Immunology
TARDBP	1			1							Neurology
TAT	6		1	7							Carrier
TAT		1	2	3							Metabolic/Newborn
TAZ	3	2		5		1					Cardiology
TAZ	1			1							Immunology
TAZ	3		1	4							Metabolic/Newborn
TBC1D24	22	3	9	34							Pediatric Genetics
TBL1XR1	2		1	3							Pediatric Genetics
TBX1		30	3	33	1		1				Immunology
TBX1		1		1							Other
TBX1		11		11							Pediatric Genetics
TBX3	1			1							Pediatric Genetics
TBX5	3		1	4							Cardiology
TBX5	11	2	9	22	1	2		2			Pediatric Genetics
TCAP	15		1	16							Cardiology
TCAP	2		3	5							Neurology
TCAP			1	1							Preventive
TCF4	7	4	7	18		1					Pediatric Genetics
TCIRG1	50	2	10	62		1					Carrier
TCN1			2	2							Metabolic/Newborn
TCN2	2		5	7							Immunology
TCN2			2	2							Metabolic/Newborn
TCOF1	6		18	24				7			Pediatric Genetics
TCTN1	2	1	2	5	1						Pediatric Genetics
TCTN2	1	1		2		1					Pediatric Genetics
TECPR2	3	4	36	43		2					Carrier
TERC			1	1							Hereditary Cancer
TERC			1	1							Immunology
TERT	6	2	5	13	2						Hereditary Cancer
TERT	2		3	5							Immunology
TFG	2			2							Neurology
TFR2	15	1	15	31				3			Carrier
TFR2	2		1	3							Other
TFR2	2			2							Preventive
TGFB2	13	5	4	22		1		1			Cardiology
TGFB3	11	4	1	16							Cardiology
TGFBR1	10	1	3	14	1						Cardiology
TGFBR1	2			2							Preventive
TGFBR2	11		1	12							Cardiology
TGM1	70		7	77					1		Carrier
TH	28	1	5	34							Carrier
TH	2			2							Metabolic/Newborn
THAP1	3		3	6							Neurology
TIA1	5			5							Neurology
TINF2	3			3							Hereditary Cancer
TMC6	3		1	4							Immunology
TMC8	4		1	5							Immunology
TMEM127	14	5	17	36							Hereditary Cancer
TMEM173	2			2							Immunology
TMEM216	63	1	1	65	1						Carrier
TMEM231	2			2							Pediatric Genetics
TMEM43	3			3							Cardiology
TMEM67	2		5	7							Pediatric Genetics
TMEM70	3			3							Cardiology
TMEM70	2			2							Metabolic/Newborn
TNFRSF13B	200		21	221							Immunology
TNFRSF1A	8			8							Immunology
TNNC1	4			4							Cardiology
TNNI3	71			71					1		Cardiology
TNNI3	1			1							Neurology
TNNI3	1			1							Preventive
TNNT1			1	1							Neurology
TNNT2	54		15	69				15			Cardiology
TNNT2	2			2							Neurology
TOR1A			22	22							Neurology
TOR1AIP1	3		3	6							Neurology
TP53	624	23	57	704	4	11	3		218		Hereditary Cancer
TP53	9		1	10					2		Preventive
TP63	10			10							Other
TP63	1			1							Pediatric Genetics
TPK1	5	3	1	9							Pediatric Genetics
TPM1	22			22							Cardiology
TPM1	1			1							Neurology
TPM2	6		1	7							Neurology
TPM3	6			6							Neurology
TPP1	97	1	4	102	3	1					Carrier
TPP1	6			6							Metabolic/Newborn
TPP1	81		3	84							Pediatric Genetics
TRAPPC11	1		1	2							Cardiology
TRAPPC11	4	1		5							Neurology
TRDN	15		6	21							Cardiology
TRDN	1			1							Pediatric Genetics
TREX1	7		13	20	2			2			Immunology
TRIM32			1	1							Cardiology
TRIM32	4	4	5	13							Neurology
TRIM32			1	1							Pediatric Genetics
TRIP11			2	2							Metabolic/Newborn
TRMU	21	4	17	42		3		2			Carrier
TRNT1	2		5	7	1			2			Immunology
TRPS1	5	4	6	15		2		1			Pediatric Genetics
TRPV4	14			14							Neurology
TRPV4	2			2					1		Pediatric Genetics
TSC1	13	1	16	30	1			1	3		Hereditary Cancer
TSC1	61	11	43	115	1	2	1	1	5		Pediatric Genetics
TSC1	1			1							Preventive
TSC2	18	5	19	42	1	1		1	5		Hereditary Cancer
TSC2	141	26	78	245	9	5		2	6		Pediatric Genetics
TSFM	6	3	3	12							Carrier
TTC21B	2			2							Pediatric Genetics
TTC7A	4		4	8			1				Immunology
TTC8	2			2							Pediatric Genetics
TTN	256	2	247	505	10	1	6	4			Cardiology
TTN		2	1	3	1	2					Metabolic/Newborn
TTN	50		60	110	8			1	2		Neurology
TTN	1			1							Other
TTPA	10		17	27	1						Carrier
TTR	824		1	825							Cardiology
TTR	162			162							Neurology
TTR	2			2							Pediatric Genetics
TUBB4A	1			1							Neurology
TUSC3	1			1							Metabolic/Newborn
TWIST1		1		1							Other
TWIST1	5	4	1	10	1						Pediatric Genetics
TYK2	2		1	3							Immunology
TYMP	20	2	6	28							Carrier
UBE3A	6	65	9	80		1					Pediatric Genetics
UNC13D	7		11	18							Immunology
USH1C	18	1	37	56		1		28			Carrier
USH2A	426	29	133	588	3	13	1				Carrier
VCP	13			13							Neurology
VHL	160	31	11	202		22			1		Hereditary Cancer
VHL		1		1							Pediatric Genetics
VHL	4			4							Preventive
VMA21	3			3							Neurology
VPS13A	30	7	37	74			1	5			Carrier
VPS13B	60	20	27	107	2	4					Carrier
VPS13B	9	4	7	20							Immunology
VPS13B	4	4	4	12							Pediatric Genetics
VRK1	26	1	3	30							Carrier
VRK1	9	1	1	11							Neurology
VSX2	1		3	4							Carrier
WAS	8	1	7	16	1	1					Hereditary Cancer
WAS	6		4	10				1			Immunology
WASHC5	1			1							Neurology
WDPCP			1	1							Pediatric Genetics
WDR19	1			1							Pediatric Genetics
WDR34	1		3	4							Pediatric Genetics
WDR35	2		1	3							Pediatric Genetics
WDR45	2			2							Metabolic/Newborn
WDR45	11	1	9	21					3		Pediatric Genetics
WDR60			1	1							Pediatric Genetics
WISP3	1			1							Pediatric Genetics
WNK1	6	1	2	9							Neurology
WNT10A	55		4	59							Carrier
WNT10A	41		3	44	1						Other
WRN	165	15	65	245		5		1	3		Hereditary Cancer
WT1	12	3	2	17		1					Hereditary Cancer
WT1		2		2							Other
WT1	3	1		4							Pediatric Genetics
WWOX	5	17	1	23		11		1			Pediatric Genetics
XDH		1	1	2							Metabolic/Newborn
XIAP	1	4	6	11		1					Immunology
XPA	15		5	20				1			Carrier
XPC	24	1	13	38							Carrier
XYLT1	1			1							Metabolic/Newborn
ZAP70	2			2							Immunology
ZBTB24			1	1							Immunology
ZEB2	14		4	18							Pediatric Genetics
ZFYVE26	31	4	14	49	3						Carrier
ZFYVE26	2		2	4							Neurology
ZIC2		1	4	5	2						Pediatric Genetics
ZIC3	2		1	3							Pediatric Genetics
ZMYND10	9		1	10							Pediatric Genetics
				127710	1135	1995	238	7423	740	6153
				Total	LgIndel	SmCNV	ComplxR	LoComp	PMosaic	SegDup

## Sheet: Table S9
Table S9. Fifty Most Common P/LP Variants/Sites In Study Cohort. (Analysis in the main text used variants 1-11 from this list)
n	total	not hard	hard	Gene	Gene and variant	Alternate or common name
1	5254		5254	CFTR	c.1210-34T[n]TG[n] (P/LP alleles combined)
2	4312	4312		GALT	NM_000155.3:c.-119_-116del	NC_000009.12:g.34646578_34646581GTCA[2]
3	3748	3748		HFE	NM_000410.3:c.187C>G	HFE:p.H63D
4	2567	2567		MUTYH	NM_001128425.1:c.1187G>A
5	2381		2381	HBA1	Deletion (Entire coding sequence)	NM_000558.4:c.-66-?_*111+?del
6	2048		2048	SMN1	Deletion (P/LP alleles combined)
7	1940	1940		CHEK2	NM_007194.3:c.1100delC	CHEK2:c.1100delC
8	1594	1594		CHEK2	NM_007194.3:c.470T>C	CHEK2:p.I157T
9	1591	1591		APC	NM_000038.5:c.3920T>A
10	1562	1562		CFTR	NM_000492.3:c.1521_1523delCTT	CFTR:p.delF508
11	1354	1354		HFE	NM_000410.3:c.845G>A	HFE:p.C282Y
12	954	954		MUTYH	NM_001128425.1:c.536A>G
13	941	941		SERPINA1	NM_000295.4:c.863A>T
14	886	886		PMP22	Gain (Entire coding sequence)	NM_000304.3:c.-34_*1140dup
15	882	881	1	GJB2	NM_004004.5:c.109G>A
16	841	841		BTD	NM_000060.3:c.1330G>C
17	737	737		F5	NM_000130.4:c.1601G>A
18	713	713		TTR	NM_000371.3:c.424G>A
19	703	703		HOXB13	NM_006361.5:c.251G>A
20	641	641		BRCA2	NM_000059.3:c.5946delT
21	637	637		NTHL1	NM_002528.6:c.268C>T
22	616	616		BRCA1	NM_007294.3:c.68_69delAG
23	590	590		GAA	NM_000152.3:c.-32-13T>G	NC_000017.10:g.78078341T>G
24	579	579		MITF	NM_000248.3:c.952G>A
25	552	552		GJB2	NM_004004.5:c.35delG
26	521	521		CHEK2	NM_007194.3:c.1283C>T
27	508	508		FH	NM_000143.3:c.1431_1433dupAAA
28	496	496		NOD2	NM_022162.2:c.2104C>T
29	472	472		F2	NM_000506.3:c.*97G>A
30	462	462		ACADM	NM_000016.5:c.985A>G
31	428	428		DHCR7	NM_001360.2:c.964-1G>C	NC_000011.9:g.71146886C>G
32	416	416		PMM2	NM_000303.2:c.422G>A
33	390	390		BRCA1	NM_007294.3:c.5266dupC
34	352	352		HBB	NM_000518.4:c.20A>T
35	346	346		SERPINA1	NM_000295.4:c.1096G>A
36	333		333	GBA	NM_001005741.2:c.1226A>G
37	274	274		NBN	NM_002485.4:c.657_661delACAAA
38	248	248		GALT	NM_000155.3:c.563A>G
39	234	234		NOD2	NM_022162.2:c.3019dup
40	231	231		CPT2	NM_000098.2:c.338C>T
41	224	224		CHEK2	NM_007194.3:c.349A>G
42	216	216		SPINK1	NM_003122.4:c.101A>G
43	215	215		PMS2	NM_000535.5:c.137G>T
44	208	208		MEFV	NM_000243.2:c.2177T>C
45	202	202		BRIP1	NM_032043.2:c.2392C>T
46	197	197		ALDOB	NM_000035.3:c.448G>C
47	191	191		FKRP	NM_024301.4:c.826C>A
48	186	186		CHEK2	NM_007194.3:c.190G>A
49	185		185	FMR1	trinuc_expansion (reportable alleles combined)
50	173	173		ACSF3	NM_174917.4:c.1672C>T
