# Supplementary material for: One in seven pathogenic variants can be challenging to detect by NGS: an analysis of 450,000 patients with implications for clinical sensitivity and genetic test implementation
Source: Genet Med. 2021 May 18;23(9):1673–80. doi: 10.1038/s41436-021-01187-w (PMC8460443; doi:10.1038/s41436-021-01187-w)
Supplement: Supplementary file 3 — Reference genome edits [file 41436_2021_1187_MOESM3_ESM.zip]

Archive with 2 entries (2 files):
- Lincoln_2020_Genome_Edits.tar.gz
- __MACOSX/._Lincoln_2020_Genome_Edits.tar.gz
